# Supplementary material for: Annulation cascade of arylnitriles with alkynes to stable delocalized PAH carbocations via intramolecular rhodium migration
Source: Chem Sci. 2018 May 29;9(24):5488–93. doi: 10.1039/c8sc01963k (PMC6009538; doi:10.1039/c8sc01963k)
Supplement: Supplementary file 2 [file SC-009-C8SC01963K-s002.cif]

# Electronic Supplementary Material (ESI) for Chemical Science.
# This journal is © The Royal Society of Chemistry 2018

####################################################################### 
# 
# This file contains crystal structure data downloaded from the 
# Cambridge Structural Database (CSD) hosted by the Cambridge 
# Crystallographic Data Centre (CCDC).
# 
# Full information about CCDC data access policies and citation 
# guidelines are available at http://www.ccdc.cam.ac.uk/access/V1 
# 
# Audit and citation data items may have been added by the CCDC. 
# Please retain this information to preserve the provenance of 
# this file and to allow appropriate attribution of the data. 
# 
#######################################################################

data_170504_s2_yjl_sqd
_database_code_depnum_ccdc_archive 'CCDC 1813496'
_audit_update_record             
;
2017-12-27 deposited with the CCDC.
2018-05-29 downloaded from the CCDC.
;
_audit_creation_date             2017-05-31
_audit_creation_method           
;
Olex2 1.2
(compiled 2017.03.28 svn.r3405 for OlexSys, GUI svn.r5337)
;
_shelx_SHELXL_version_number     2014/7
_chemical_name_common            ?
_chemical_name_systematic        ?
_chemical_formula_moiety         'F6 Sb, C H2 Cl2, C49 H31 F N O'
_chemical_formula_sum            'C50 H33 Cl2 F7 N O Sb'
_chemical_formula_weight         989.42
_chemical_melting_point          ?
loop_
_atom_type_symbol
_atom_type_description
_atom_type_scat_dispersion_real
_atom_type_scat_dispersion_imag
_atom_type_scat_source
C C 0.0033 0.0016 'International Tables Vol C Tables 4.2.6.8 and 6.1.1.4'
H H 0.0000 0.0000 'International Tables Vol C Tables 4.2.6.8 and 6.1.1.4'
Cl Cl 0.1484 0.1585 'International Tables Vol C Tables 4.2.6.8 and 6.1.1.4'
F F 0.0171 0.0103 'International Tables Vol C Tables 4.2.6.8 and 6.1.1.4'
N N 0.0061 0.0033 'International Tables Vol C Tables 4.2.6.8 and 6.1.1.4'
O O 0.0106 0.0060 'International Tables Vol C Tables 4.2.6.8 and 6.1.1.4'
Sb Sb -0.5866 1.5461 'International Tables Vol C Tables 4.2.6.8 and 6.1.1.4'

_shelx_space_group_comment       
;
The symmetry employed for this shelxl refinement is uniquely defined
by the following loop, which should always be used as a source of
symmetry information in preference to the above space-group names.
They are only intended as comments.
;
_space_group_crystal_system      trigonal
_space_group_IT_number           148
_space_group_name_H-M_alt        'R -3'
_space_group_name_Hall           '-R 3'
loop_
_space_group_symop_operation_xyz
'x, y, z'
'-y, x-y, z'
'-x+y, -x, z'
'x+2/3, y+1/3, z+1/3'
'-y+2/3, x-y+1/3, z+1/3'
'-x+y+2/3, -x+1/3, z+1/3'
'x+1/3, y+2/3, z+2/3'
'-y+1/3, x-y+2/3, z+2/3'
'-x+y+1/3, -x+2/3, z+2/3'
'-x, -y, -z'
'y, -x+y, -z'
'x-y, x, -z'
'-x+2/3, -y+1/3, -z+1/3'
'y+2/3, -x+y+1/3, -z+1/3'
'x-y+2/3, x+1/3, -z+1/3'
'-x+1/3, -y+2/3, -z+2/3'
'y+1/3, -x+y+2/3, -z+2/3'
'x-y+1/3, x+2/3, -z+2/3'

_cell_length_a                   28.6364(8)
_cell_length_b                   28.6364(8)
_cell_length_c                   29.7717(8)
_cell_angle_alpha                90
_cell_angle_beta                 90
_cell_angle_gamma                120
_cell_volume                     21143.1(14)
_cell_formula_units_Z            18
_cell_measurement_reflns_used    ?
_cell_measurement_temperature    293(2)
_cell_measurement_theta_max      ?
_cell_measurement_theta_min      ?
_shelx_estimated_absorpt_T_max   0.803
_shelx_estimated_absorpt_T_min   0.750
_exptl_absorpt_coefficient_mu    0.765
_exptl_absorpt_correction_T_max  ?
_exptl_absorpt_correction_T_min  ?
_exptl_absorpt_correction_type   ?
_exptl_absorpt_process_details   ?
_exptl_absorpt_special_details   ?
_exptl_crystal_colour            ?
_exptl_crystal_density_diffrn    1.399
_exptl_crystal_density_meas      ?
_exptl_crystal_density_method    ?
_exptl_crystal_description       ?
_exptl_crystal_F_000             8928
_exptl_crystal_size_max          0.4
_exptl_crystal_size_mid          0.35
_exptl_crystal_size_min          0.3
_exptl_transmission_factor_max   ?
_exptl_transmission_factor_min   ?
_diffrn_reflns_av_R_equivalents  0.0228
_diffrn_reflns_av_unetI/netI     0.0499
_diffrn_reflns_Laue_measured_fraction_full 0.997
_diffrn_reflns_Laue_measured_fraction_max 0.998
_diffrn_reflns_limit_h_max       21
_diffrn_reflns_limit_h_min       -35
_diffrn_reflns_limit_k_max       35
_diffrn_reflns_limit_k_min       -19
_diffrn_reflns_limit_l_max       37
_diffrn_reflns_limit_l_min       -23
_diffrn_reflns_number            19566
_diffrn_reflns_point_group_measured_fraction_full 0.997
_diffrn_reflns_point_group_measured_fraction_max 0.998
_diffrn_reflns_theta_full        25.242
_diffrn_reflns_theta_max         26.372
_diffrn_reflns_theta_min         3.040
_diffrn_ambient_temperature      293.15
_diffrn_detector_area_resol_mean ?
_diffrn_measured_fraction_theta_full 0.997
_diffrn_measured_fraction_theta_max 0.998
_diffrn_measurement_device_type  ?
_diffrn_measurement_method       ?
_diffrn_radiation_type           MoK\a
_diffrn_radiation_wavelength     0.71073
_diffrn_source                   ?
_reflns_Friedel_coverage         0.000
_reflns_Friedel_fraction_full    .
_reflns_Friedel_fraction_max     .
_reflns_number_gt                5437
_reflns_number_total             9597
_reflns_special_details          
;
 Reflections were merged by SHELXL according to the crystal
 class for the calculation of statistics and refinement.
 
 _reflns_Friedel_fraction is defined as the number of unique
 Friedel pairs measured divided by the number that would be
 possible theoretically, ignoring centric projections and
 systematic absences.
;
_reflns_threshold_expression     'I > 2\s(I)'
_computing_cell_refinement       ?
_computing_data_collection       ?
_computing_data_reduction        ?
_computing_molecular_graphics    'Olex2 (Dolomanov et al., 2009)'
_computing_publication_material  'Olex2 (Dolomanov et al., 2009)'
_computing_structure_refinement  'ShelXL (Sheldrick, 2015)'
_computing_structure_solution    'SIR2004 (Burla et al., 2007)'
_refine_diff_density_max         0.748
_refine_diff_density_min         -0.706
_refine_diff_density_rms         0.071
_refine_ls_extinction_coef       .
_refine_ls_extinction_method     none
_refine_ls_goodness_of_fit_ref   1.044
_refine_ls_hydrogen_treatment    constr
_refine_ls_matrix_type           full
_refine_ls_number_parameters     559
_refine_ls_number_reflns         9597
_refine_ls_number_restraints     0
_refine_ls_R_factor_all          0.1073
_refine_ls_R_factor_gt           0.0613
_refine_ls_restrained_S_all      1.044
_refine_ls_shift/su_max          0.001
_refine_ls_shift/su_mean         0.000
_refine_ls_structure_factor_coef Fsqd
_refine_ls_weighting_details     
'w=1/[\s^2^(Fo^2^)+(0.1033P)^2^] where P=(Fo^2^+2Fc^2^)/3'
_refine_ls_weighting_scheme      calc
_refine_ls_wR_factor_gt          0.1712
_refine_ls_wR_factor_ref         0.1921
_refine_special_details          ?
_olex2_refinement_description    
;
1. Fixed Uiso
 At 1.2 times of:
  All C(H) groups, All C(H,H) groups
2.a Secondary CH2 refined with riding coordinates:
 C50(H50A,H50B)
2.b Aromatic/amide H refined with riding coordinates:
 C4(H4), C6(H6), C11(H11), C12(H12), C13(H13), C14(H14), C21(H21), C22(H22),
 C23(H23), C24(H24), C25(H25), C27(H27), C28(H28), C29(H29), C30(H30), C31(H31),
  C33(H33), C34(H34), C35(H35), C36(H36), C37(H37), C39(H39), C40(H40),
 C41(H41), C42(H42), C43(H43), C45(H45), C46(H46), C47(H47), C48(H48), C49(H49)
;
_atom_sites_solution_hydrogens   geom
_atom_sites_solution_primary     direct
_atom_sites_solution_secondary   ?
loop_
_atom_site_label
_atom_site_type_symbol
_atom_site_fract_x
_atom_site_fract_y
_atom_site_fract_z
_atom_site_U_iso_or_equiv
_atom_site_adp_type
_atom_site_occupancy
_atom_site_site_symmetry_order
_atom_site_calc_flag
_atom_site_refinement_flags_posn
_atom_site_refinement_flags_adp
_atom_site_refinement_flags_occupancy
_atom_site_disorder_assembly
_atom_site_disorder_group
Sb1 Sb 0.30736(2) 0.30254(2) 0.74571(2) 0.07483(18) Uani 1 1 d . . . . .
F0AA F 0.3531(3) 0.2944(3) 0.7097(2) 0.217(3) Uani 1 1 d . . . . .
F1AA F 0.35716(14) 0.37628(13) 0.74823(12) 0.1104(11) Uani 1 1 d . . . . .
F3 F 0.2562(2) 0.23170(16) 0.7432(2) 0.201(3) Uani 1 1 d . . . . .
F4 F 0.2627(2) 0.3165(3) 0.78159(18) 0.185(2) Uani 1 1 d . . . . .
F5 F 0.2755(2) 0.31561(17) 0.69683(14) 0.1582(19) Uani 1 1 d . . . . .
F6 F 0.3389(2) 0.2919(2) 0.7949(2) 0.213(3) Uani 1 1 d . . . . .
Cl1 Cl 0.6346(2) 0.4765(2) 0.72225(15) 0.306(3) Uani 1 1 d . . . . .
Cl2 Cl 0.61106(12) 0.55687(13) 0.75186(14) 0.2147(15) Uani 1 1 d . . . . .
C50 C 0.6517(4) 0.5419(4) 0.7172(4) 0.232(7) Uani 1 1 d . . . . .
H50A H 0.6475 0.5495 0.6861 0.278 Uiso 1 1 calc R . . . .
H50B H 0.6893 0.5647 0.7254 0.278 Uiso 1 1 calc R . . . .
F1 F 0.47872(14) 0.28887(12) 0.82729(9) 0.0916(10) Uani 1 1 d . . . . .
O1 O 0.50288(11) 0.43800(10) 0.66635(8) 0.0474(6) Uani 1 1 d . . . . .
N1 N 0.47442(12) 0.47510(12) 0.71941(9) 0.0421(7) Uani 1 1 d . . . . .
C1 C 0.50874(15) 0.39577(15) 0.64885(12) 0.0449(9) Uani 1 1 d . . . . .
C2 C 0.50272(16) 0.35571(16) 0.67564(12) 0.0465(9) Uani 1 1 d . . . . .
C3 C 0.49185(16) 0.35644(16) 0.72317(13) 0.0473(9) Uani 1 1 d . . . . .
C4 C 0.48936(18) 0.31939(19) 0.75336(14) 0.0592(11) Uani 1 1 d . . . . .
H4 H 0.4939 0.2908 0.7443 0.071 Uiso 1 1 calc R . . . .
C5 C 0.4798(2) 0.3258(2) 0.79812(15) 0.0659(12) Uani 1 1 d . . . . .
C6 C 0.47305(18) 0.36625(18) 0.81414(14) 0.0589(11) Uani 1 1 d . . . . .
H6 H 0.4681 0.3688 0.8447 0.071 Uiso 1 1 calc R . . . .
C7 C 0.47366(15) 0.40428(16) 0.78404(12) 0.0463(9) Uani 1 1 d . . . . .
C8 C 0.46890(16) 0.44939(17) 0.79692(12) 0.0469(9) Uani 1 1 d . . . . .
C9 C 0.46962(16) 0.48484(16) 0.76550(12) 0.0470(9) Uani 1 1 d . . . . .
C10 C 0.47070(17) 0.53648(17) 0.77441(13) 0.0523(10) Uani 1 1 d . . . . .
C11 C 0.4644(3) 0.5525(2) 0.81794(16) 0.0890(18) Uani 1 1 d . . . . .
H11 H 0.4555 0.5283 0.8416 0.107 Uiso 1 1 calc R . . . .
C12 C 0.4710(3) 0.6019(3) 0.82615(18) 0.109(2) Uani 1 1 d . . . . .
H12 H 0.4666 0.6112 0.8551 0.131 Uiso 1 1 calc R . . . .
C13 C 0.4844(2) 0.6391(2) 0.79144(18) 0.0878(17) Uani 1 1 d . . . . .
H13 H 0.4911 0.6738 0.7973 0.105 Uiso 1 1 calc R . . . .
C14 C 0.4875(2) 0.62368(18) 0.74892(15) 0.0673(13) Uani 1 1 d . . . . .
H14 H 0.4950 0.6479 0.7255 0.081 Uiso 1 1 calc R . . . .
C15 C 0.47978(17) 0.57246(16) 0.73948(13) 0.0518(10) Uani 1 1 d . . . . .
C16 C 0.47416(15) 0.55390(15) 0.69316(12) 0.0450(9) Uani 1 1 d . . . . .
C17 C 0.46726(15) 0.50534(15) 0.68362(11) 0.0408(8) Uani 1 1 d . . . . .
C18 C 0.48649(15) 0.43646(15) 0.70830(12) 0.0430(9) Uani 1 1 d . . . . .
C19 C 0.48355(15) 0.39879(16) 0.73861(12) 0.0446(9) Uani 1 1 d . . . . .
C20 C 0.52165(16) 0.40479(16) 0.60084(13) 0.0485(10) Uani 1 1 d . . . . .
C21 C 0.49432(19) 0.36428(18) 0.57002(14) 0.0653(12) Uani 1 1 d . . . . .
H21 H 0.4686 0.3302 0.5801 0.078 Uiso 1 1 calc R . . . .
C22 C 0.5042(2) 0.3729(2) 0.52474(15) 0.0828(16) Uani 1 1 d . . . . .
H22 H 0.4841 0.3457 0.5042 0.099 Uiso 1 1 calc R . . . .
C23 C 0.5448(2) 0.4231(2) 0.51026(15) 0.0754(15) Uani 1 1 d . . . . .
H23 H 0.5531 0.4290 0.4799 0.090 Uiso 1 1 calc R . . . .
C24 C 0.5723(2) 0.46342(19) 0.54024(15) 0.0657(13) Uani 1 1 d . . . . .
H24 H 0.5991 0.4970 0.5302 0.079 Uiso 1 1 calc R . . . .
C25 C 0.56055(18) 0.45491(17) 0.58577(14) 0.0568(11) Uani 1 1 d . . . . .
H25 H 0.5789 0.4830 0.6061 0.068 Uiso 1 1 calc R . . . .
C26 C 0.51068(19) 0.31152(17) 0.65744(14) 0.0543(11) Uani 1 1 d . . . . .
C27 C 0.5605(2) 0.3214(2) 0.6449(2) 0.0859(16) Uani 1 1 d . . . . .
H27 H 0.5905 0.3556 0.6482 0.103 Uiso 1 1 calc R . . . .
C28 C 0.5658(4) 0.2790(4) 0.6268(3) 0.129(3) Uani 1 1 d . . . . .
H28 H 0.5997 0.2849 0.6185 0.155 Uiso 1 1 calc R . . . .
C29 C 0.5223(5) 0.2301(3) 0.6214(2) 0.128(3) Uani 1 1 d . . . . .
H29 H 0.5263 0.2027 0.6084 0.154 Uiso 1 1 calc R . . . .
C30 C 0.4732(4) 0.2197(3) 0.6342(2) 0.110(2) Uani 1 1 d . . . . .
H30 H 0.4437 0.1851 0.6313 0.132 Uiso 1 1 calc R . . . .
C31 C 0.4671(2) 0.2605(2) 0.65164(17) 0.0775(14) Uani 1 1 d . . . . .
H31 H 0.4329 0.2537 0.6597 0.093 Uiso 1 1 calc R . . . .
C32 C 0.46435(17) 0.45402(16) 0.84687(12) 0.0499(10) Uani 1 1 d . . . . .
C33 C 0.4153(2) 0.4247(2) 0.86816(16) 0.0731(13) Uani 1 1 d . . . . .
H33 H 0.3840 0.4048 0.8514 0.088 Uiso 1 1 calc R . . . .
C34 C 0.4129(3) 0.4252(2) 0.9150(2) 0.0892(18) Uani 1 1 d . . . . .
H34 H 0.3800 0.4054 0.9297 0.107 Uiso 1 1 calc R . . . .
C35 C 0.4596(4) 0.4552(3) 0.93954(17) 0.0930(19) Uani 1 1 d . . . . .
H35 H 0.4580 0.4552 0.9707 0.112 Uiso 1 1 calc R . . . .
C36 C 0.5069(3) 0.4841(3) 0.91889(17) 0.0917(18) Uani 1 1 d . . . . .
H36 H 0.5379 0.5048 0.9358 0.110 Uiso 1 1 calc R . . . .
C37 C 0.5106(2) 0.4836(2) 0.87252(15) 0.0723(14) Uani 1 1 d . . . . .
H37 H 0.5439 0.5030 0.8585 0.087 Uiso 1 1 calc R . . . .
C38 C 0.46913(16) 0.58755(15) 0.65693(13) 0.0461(9) Uani 1 1 d . . . . .
C39 C 0.51491(19) 0.62326(17) 0.63274(15) 0.0613(11) Uani 1 1 d . . . . .
H39 H 0.5478 0.6251 0.6383 0.074 Uiso 1 1 calc R . . . .
C40 C 0.5113(2) 0.65583(18) 0.60047(16) 0.0699(13) Uani 1 1 d . . . . .
H40 H 0.5420 0.6797 0.5845 0.084 Uiso 1 1 calc R . . . .
C41 C 0.4649(3) 0.6538(2) 0.59172(16) 0.0793(16) Uani 1 1 d . . . . .
H41 H 0.4634 0.6761 0.5698 0.095 Uiso 1 1 calc R . . . .
C42 C 0.4184(2) 0.6183(2) 0.61522(17) 0.0781(15) Uani 1 1 d . . . . .
H42 H 0.3859 0.6169 0.6090 0.094 Uiso 1 1 calc R . . . .
C43 C 0.42101(19) 0.58525(19) 0.64792(15) 0.0614(11) Uani 1 1 d . . . . .
H43 H 0.3902 0.5615 0.6638 0.074 Uiso 1 1 calc R . . . .
C44 C 0.44351(16) 0.47585(15) 0.64048(13) 0.0462(9) Uani 1 1 d . . . . .
C45 C 0.4679(2) 0.49543(18) 0.59921(13) 0.0585(11) Uani 1 1 d . . . . .
H45 H 0.5008 0.5273 0.5973 0.070 Uiso 1 1 calc R . . . .
C46 C 0.4421(3) 0.4664(3) 0.56068(15) 0.0816(17) Uani 1 1 d . . . . .
H46 H 0.4582 0.4786 0.5328 0.098 Uiso 1 1 calc R . . . .
C47 C 0.3930(3) 0.4199(3) 0.56361(19) 0.0893(18) Uani 1 1 d . . . . .
H47 H 0.3756 0.4012 0.5377 0.107 Uiso 1 1 calc R . . . .
C48 C 0.3704(2) 0.4016(2) 0.60366(19) 0.0814(15) Uani 1 1 d . . . . .
H48 H 0.3375 0.3697 0.6055 0.098 Uiso 1 1 calc R . . . .
C49 C 0.39518(18) 0.42934(18) 0.64234(14) 0.0581(11) Uani 1 1 d . . . . .
H49 H 0.3787 0.4161 0.6700 0.070 Uiso 1 1 calc R . . . .

loop_
_atom_site_aniso_label
_atom_site_aniso_U_11
_atom_site_aniso_U_22
_atom_site_aniso_U_33
_atom_site_aniso_U_23
_atom_site_aniso_U_13
_atom_site_aniso_U_12
Sb1 0.0697(3) 0.0647(3) 0.0748(3) 0.00145(17) -0.01006(17) 0.02214(18)
F0AA 0.241(7) 0.223(6) 0.240(6) -0.030(5) 0.043(5) 0.156(6)
F1AA 0.095(2) 0.082(2) 0.123(3) 0.0055(19) -0.017(2) 0.0210(18)
F3 0.185(5) 0.070(3) 0.273(7) 0.002(3) -0.075(5) 0.008(3)
F4 0.135(4) 0.235(6) 0.166(4) -0.011(4) 0.055(3) 0.078(4)
F5 0.206(5) 0.125(3) 0.139(3) -0.024(3) -0.098(3) 0.079(3)
F6 0.222(6) 0.148(4) 0.205(5) 0.057(4) -0.108(5) 0.045(4)
Cl1 0.385(6) 0.300(5) 0.235(4) 0.031(4) 0.160(4) 0.172(5)
Cl2 0.147(2) 0.183(3) 0.284(4) 0.061(3) -0.029(2) 0.060(2)
C50 0.202(10) 0.133(8) 0.207(10) -0.044(7) 0.148(9) -0.030(7)
F1 0.153(3) 0.091(2) 0.0579(16) 0.0224(15) 0.0069(17) 0.081(2)
O1 0.0611(17) 0.0542(16) 0.0372(14) 0.0047(12) 0.0068(12) 0.0365(14)
N1 0.0455(18) 0.0490(18) 0.0348(16) -0.0006(14) 0.0014(14) 0.0259(15)
C1 0.047(2) 0.049(2) 0.041(2) -0.0011(18) 0.0071(17) 0.0260(19)
C2 0.054(2) 0.049(2) 0.042(2) 0.0018(18) 0.0047(18) 0.0299(19)
C3 0.052(2) 0.049(2) 0.044(2) 0.0055(19) 0.0013(18) 0.028(2)
C4 0.078(3) 0.065(3) 0.048(2) 0.001(2) -0.002(2) 0.045(3)
C5 0.084(3) 0.073(3) 0.048(3) 0.013(2) 0.002(2) 0.045(3)
C6 0.073(3) 0.070(3) 0.040(2) 0.004(2) 0.005(2) 0.041(3)
C7 0.045(2) 0.060(2) 0.037(2) 0.0008(18) -0.0022(17) 0.028(2)
C8 0.049(2) 0.059(2) 0.0336(19) -0.0020(18) 0.0000(17) 0.027(2)
C9 0.049(2) 0.058(2) 0.038(2) -0.0039(19) -0.0026(18) 0.029(2)
C10 0.065(3) 0.060(3) 0.039(2) -0.007(2) -0.003(2) 0.037(2)
C11 0.163(6) 0.093(4) 0.048(3) -0.011(3) -0.007(3) 0.092(4)
C12 0.201(7) 0.126(5) 0.053(3) -0.022(3) -0.012(4) 0.121(6)
C13 0.132(5) 0.074(3) 0.071(3) -0.030(3) -0.024(3) 0.062(4)
C14 0.093(4) 0.052(3) 0.058(3) -0.010(2) -0.006(3) 0.037(3)
C15 0.056(3) 0.054(2) 0.046(2) -0.009(2) -0.0029(19) 0.028(2)
C16 0.044(2) 0.046(2) 0.042(2) 0.0004(18) 0.0022(17) 0.0204(18)
C17 0.045(2) 0.049(2) 0.0343(18) 0.0040(17) 0.0052(16) 0.0273(18)
C18 0.047(2) 0.049(2) 0.0347(19) 0.0001(17) 0.0029(17) 0.0249(19)
C19 0.046(2) 0.055(2) 0.0370(19) 0.0011(18) -0.0002(17) 0.0277(19)
C20 0.055(2) 0.052(2) 0.047(2) -0.0023(19) 0.0051(19) 0.033(2)
C21 0.082(3) 0.051(3) 0.050(2) 0.004(2) 0.008(2) 0.024(2)
C22 0.111(4) 0.072(3) 0.044(3) -0.012(2) 0.008(3) 0.030(3)
C23 0.113(4) 0.077(3) 0.040(2) 0.006(2) 0.021(3) 0.051(3)
C24 0.079(3) 0.059(3) 0.052(3) 0.007(2) 0.019(2) 0.029(3)
C25 0.067(3) 0.051(2) 0.053(2) -0.005(2) 0.011(2) 0.031(2)
C26 0.075(3) 0.049(2) 0.048(2) 0.0017(19) 0.003(2) 0.039(2)
C27 0.086(4) 0.084(4) 0.111(4) 0.003(3) 0.020(3) 0.060(3)
C28 0.175(8) 0.132(7) 0.147(7) 0.024(5) 0.053(6) 0.127(7)
C29 0.266(12) 0.096(5) 0.085(5) -0.004(4) 0.003(6) 0.136(7)
C30 0.175(8) 0.066(4) 0.093(5) -0.013(3) -0.004(5) 0.062(5)
C31 0.087(4) 0.067(3) 0.068(3) -0.003(3) 0.000(3) 0.030(3)
C32 0.062(3) 0.053(2) 0.037(2) -0.0009(18) -0.0010(19) 0.031(2)
C33 0.071(3) 0.080(3) 0.062(3) -0.007(3) 0.012(3) 0.032(3)
C34 0.119(5) 0.082(4) 0.072(4) 0.020(3) 0.047(4) 0.054(4)
C35 0.153(6) 0.112(5) 0.042(3) -0.003(3) 0.002(4) 0.087(5)
C36 0.119(5) 0.129(5) 0.046(3) -0.023(3) -0.031(3) 0.077(5)
C37 0.075(3) 0.100(4) 0.047(3) -0.012(3) -0.012(2) 0.048(3)
C38 0.059(3) 0.039(2) 0.044(2) -0.0004(17) 0.0026(19) 0.026(2)
C39 0.069(3) 0.049(2) 0.061(3) 0.000(2) 0.010(2) 0.025(2)
C40 0.096(4) 0.050(3) 0.059(3) 0.011(2) 0.015(3) 0.033(3)
C41 0.138(5) 0.063(3) 0.049(3) 0.002(2) 0.000(3) 0.060(4)
C42 0.094(4) 0.095(4) 0.064(3) -0.001(3) -0.016(3) 0.062(4)
C43 0.068(3) 0.061(3) 0.056(3) -0.001(2) -0.001(2) 0.032(2)
C44 0.056(2) 0.044(2) 0.043(2) -0.0026(18) -0.0054(19) 0.028(2)
C45 0.089(3) 0.060(3) 0.036(2) 0.006(2) 0.005(2) 0.044(3)
C46 0.148(6) 0.101(4) 0.037(2) -0.001(3) -0.004(3) 0.093(4)
C47 0.124(5) 0.101(5) 0.060(3) -0.032(3) -0.042(4) 0.069(4)
C48 0.081(4) 0.078(4) 0.082(4) -0.027(3) -0.024(3) 0.037(3)
C49 0.068(3) 0.064(3) 0.048(2) -0.005(2) -0.002(2) 0.037(3)

_geom_special_details            
;
 All esds (except the esd in the dihedral angle between two l.s. planes)
 are estimated using the full covariance matrix.  The cell esds are taken
 into account individually in the estimation of esds in distances, angles
 and torsion angles; correlations between esds in cell parameters are only
 used when they are defined by crystal symmetry.  An approximate (isotropic)
 treatment of cell esds is used for estimating esds involving l.s. planes.
;
loop_
_geom_bond_atom_site_label_1
_geom_bond_atom_site_label_2
_geom_bond_distance
_geom_bond_site_symmetry_2
_geom_bond_publ_flag
Sb1 F0AA 1.796(5) . ?
Sb1 F1AA 1.867(3) . ?
Sb1 F3 1.816(4) . ?
Sb1 F4 1.857(5) . ?
Sb1 F5 1.853(4) . ?
Sb1 F6 1.826(4) . ?
Cl1 C50 1.689(11) . ?
Cl2 C50 1.763(10) . ?
C50 H50A 0.9700 . ?
C50 H50B 0.9700 . ?
F1 C5 1.356(5) . ?
O1 C1 1.402(4) . ?
O1 C18 1.327(4) . ?
N1 C9 1.421(4) . ?
N1 C17 1.451(4) . ?
N1 C18 1.355(5) . ?
C1 C2 1.336(5) . ?
C1 C20 1.467(5) . ?
C2 C3 1.451(5) . ?
C2 C26 1.495(5) . ?
C3 C4 1.365(6) . ?
C3 C19 1.424(5) . ?
C4 H4 0.9300 . ?
C4 C5 1.391(6) . ?
C5 C6 1.354(6) . ?
C6 H6 0.9300 . ?
C6 C7 1.403(5) . ?
C7 C8 1.418(5) . ?
C7 C19 1.407(5) . ?
C8 C9 1.373(5) . ?
C8 C32 1.504(5) . ?
C9 C10 1.487(5) . ?
C10 C11 1.416(6) . ?
C10 C15 1.394(6) . ?
C11 H11 0.9300 . ?
C11 C12 1.354(7) . ?
C12 H12 0.9300 . ?
C12 C13 1.392(8) . ?
C13 H13 0.9300 . ?
C13 C14 1.358(6) . ?
C14 H14 0.9300 . ?
C14 C15 1.398(6) . ?
C15 C16 1.457(5) . ?
C16 C17 1.334(5) . ?
C16 C38 1.500(5) . ?
C17 C44 1.500(5) . ?
C18 C19 1.376(5) . ?
C20 C21 1.376(6) . ?
C20 C25 1.380(6) . ?
C21 H21 0.9300 . ?
C21 C22 1.374(6) . ?
C22 H22 0.9300 . ?
C22 C23 1.389(7) . ?
C23 H23 0.9300 . ?
C23 C24 1.357(7) . ?
C24 H24 0.9300 . ?
C24 C25 1.389(6) . ?
C25 H25 0.9300 . ?
C26 C27 1.361(6) . ?
C26 C31 1.377(7) . ?
C27 H27 0.9300 . ?
C27 C28 1.405(8) . ?
C28 H28 0.9300 . ?
C28 C29 1.340(11) . ?
C29 H29 0.9300 . ?
C29 C30 1.338(11) . ?
C30 H30 0.9300 . ?
C30 C31 1.369(8) . ?
C31 H31 0.9300 . ?
C32 C33 1.379(6) . ?
C32 C37 1.389(6) . ?
C33 H33 0.9300 . ?
C33 C34 1.398(7) . ?
C34 H34 0.9300 . ?
C34 C35 1.382(8) . ?
C35 H35 0.9300 . ?
C35 C36 1.334(9) . ?
C36 H36 0.9300 . ?
C36 C37 1.385(7) . ?
C37 H37 0.9300 . ?
C38 C39 1.394(6) . ?
C38 C43 1.373(6) . ?
C39 H39 0.9300 . ?
C39 C40 1.379(6) . ?
C40 H40 0.9300 . ?
C40 C41 1.325(7) . ?
C41 H41 0.9300 . ?
C41 C42 1.393(8) . ?
C42 H42 0.9300 . ?
C42 C43 1.386(6) . ?
C43 H43 0.9300 . ?
C44 C45 1.386(5) . ?
C44 C49 1.360(6) . ?
C45 H45 0.9300 . ?
C45 C46 1.392(7) . ?
C46 H46 0.9300 . ?
C46 C47 1.373(8) . ?
C47 H47 0.9300 . ?
C47 C48 1.333(8) . ?
C48 H48 0.9300 . ?
C48 C49 1.377(6) . ?
C49 H49 0.9300 . ?

loop_
_geom_angle_atom_site_label_1
_geom_angle_atom_site_label_2
_geom_angle_atom_site_label_3
_geom_angle
_geom_angle_site_symmetry_1
_geom_angle_site_symmetry_3
_geom_angle_publ_flag
F0AA Sb1 F1AA 88.7(3) . . ?
F0AA Sb1 F3 93.7(3) . . ?
F0AA Sb1 F4 175.6(3) . . ?
F0AA Sb1 F5 91.3(3) . . ?
F0AA Sb1 F6 90.1(4) . . ?
F3 Sb1 F1AA 177.0(2) . . ?
F3 Sb1 F4 90.3(3) . . ?
F3 Sb1 F5 89.4(2) . . ?
F3 Sb1 F6 92.1(2) . . ?
F4 Sb1 F1AA 87.3(2) . . ?
F5 Sb1 F1AA 88.74(17) . . ?
F5 Sb1 F4 86.9(3) . . ?
F6 Sb1 F1AA 89.72(19) . . ?
F6 Sb1 F4 91.5(3) . . ?
F6 Sb1 F5 177.9(3) . . ?
Cl1 C50 Cl2 110.8(4) . . ?
Cl1 C50 H50A 109.5 . . ?
Cl1 C50 H50B 109.5 . . ?
Cl2 C50 H50A 109.5 . . ?
Cl2 C50 H50B 109.5 . . ?
H50A C50 H50B 108.1 . . ?
C18 O1 C1 120.9(3) . . ?
C9 N1 C17 122.4(3) . . ?
C18 N1 C9 119.0(3) . . ?
C18 N1 C17 118.6(3) . . ?
O1 C1 C20 109.8(3) . . ?
C2 C1 O1 119.9(3) . . ?
C2 C1 C20 130.3(3) . . ?
C1 C2 C3 120.4(3) . . ?
C1 C2 C26 120.1(3) . . ?
C3 C2 C26 119.3(3) . . ?
C4 C3 C2 124.0(4) . . ?
C4 C3 C19 118.9(4) . . ?
C19 C3 C2 117.1(3) . . ?
C3 C4 H4 121.1 . . ?
C3 C4 C5 117.8(4) . . ?
C5 C4 H4 121.1 . . ?
F1 C5 C4 116.1(4) . . ?
C6 C5 F1 119.0(4) . . ?
C6 C5 C4 124.9(4) . . ?
C5 C6 H6 120.4 . . ?
C5 C6 C7 119.2(4) . . ?
C7 C6 H6 120.4 . . ?
C6 C7 C8 124.4(4) . . ?
C6 C7 C19 116.9(4) . . ?
C19 C7 C8 118.6(4) . . ?
C7 C8 C32 113.5(3) . . ?
C9 C8 C7 121.1(3) . . ?
C9 C8 C32 125.3(4) . . ?
N1 C9 C10 114.3(3) . . ?
C8 C9 N1 118.7(3) . . ?
C8 C9 C10 126.8(3) . . ?
C11 C10 C9 122.9(4) . . ?
C15 C10 C9 120.3(3) . . ?
C15 C10 C11 116.8(4) . . ?
C10 C11 H11 119.0 . . ?
C12 C11 C10 122.0(5) . . ?
C12 C11 H11 119.0 . . ?
C11 C12 H12 119.8 . . ?
C11 C12 C13 120.4(5) . . ?
C13 C12 H12 119.8 . . ?
C12 C13 H13 120.6 . . ?
C14 C13 C12 118.8(5) . . ?
C14 C13 H13 120.6 . . ?
C13 C14 H14 119.1 . . ?
C13 C14 C15 121.7(5) . . ?
C15 C14 H14 119.1 . . ?
C10 C15 C14 119.9(4) . . ?
C10 C15 C16 119.4(4) . . ?
C14 C15 C16 120.2(4) . . ?
C15 C16 C38 118.3(3) . . ?
C17 C16 C15 120.9(3) . . ?
C17 C16 C38 120.3(3) . . ?
N1 C17 C44 116.9(3) . . ?
C16 C17 N1 118.3(3) . . ?
C16 C17 C44 123.9(3) . . ?
O1 C18 N1 115.7(3) . . ?
O1 C18 C19 121.7(3) . . ?
N1 C18 C19 122.7(3) . . ?
C7 C19 C3 122.3(3) . . ?
C18 C19 C3 119.0(3) . . ?
C18 C19 C7 118.7(4) . . ?
C21 C20 C1 121.0(4) . . ?
C21 C20 C25 118.9(4) . . ?
C25 C20 C1 120.1(4) . . ?
C20 C21 H21 119.2 . . ?
C22 C21 C20 121.6(4) . . ?
C22 C21 H21 119.2 . . ?
C21 C22 H22 120.6 . . ?
C21 C22 C23 118.7(5) . . ?
C23 C22 H22 120.6 . . ?
C22 C23 H23 119.8 . . ?
C24 C23 C22 120.4(4) . . ?
C24 C23 H23 119.8 . . ?
C23 C24 H24 119.8 . . ?
C23 C24 C25 120.4(4) . . ?
C25 C24 H24 119.8 . . ?
C20 C25 C24 119.9(4) . . ?
C20 C25 H25 120.0 . . ?
C24 C25 H25 120.0 . . ?
C27 C26 C2 120.7(4) . . ?
C27 C26 C31 119.1(5) . . ?
C31 C26 C2 120.1(4) . . ?
C26 C27 H27 120.7 . . ?
C26 C27 C28 118.7(6) . . ?
C28 C27 H27 120.7 . . ?
C27 C28 H28 119.9 . . ?
C29 C28 C27 120.3(7) . . ?
C29 C28 H28 119.9 . . ?
C28 C29 H29 119.2 . . ?
C30 C29 C28 121.5(6) . . ?
C30 C29 H29 119.2 . . ?
C29 C30 H30 120.4 . . ?
C29 C30 C31 119.1(7) . . ?
C31 C30 H30 120.4 . . ?
C26 C31 H31 119.4 . . ?
C30 C31 C26 121.2(6) . . ?
C30 C31 H31 119.4 . . ?
C33 C32 C8 120.5(4) . . ?
C33 C32 C37 119.2(4) . . ?
C37 C32 C8 119.9(4) . . ?
C32 C33 H33 120.2 . . ?
C32 C33 C34 119.6(5) . . ?
C34 C33 H33 120.2 . . ?
C33 C34 H34 120.1 . . ?
C35 C34 C33 119.7(5) . . ?
C35 C34 H34 120.1 . . ?
C34 C35 H35 119.7 . . ?
C36 C35 C34 120.7(5) . . ?
C36 C35 H35 119.7 . . ?
C35 C36 H36 119.6 . . ?
C35 C36 C37 120.7(6) . . ?
C37 C36 H36 119.6 . . ?
C32 C37 H37 120.0 . . ?
C36 C37 C32 120.1(5) . . ?
C36 C37 H37 120.0 . . ?
C39 C38 C16 119.1(4) . . ?
C43 C38 C16 121.7(4) . . ?
C43 C38 C39 119.2(4) . . ?
C38 C39 H39 120.2 . . ?
C40 C39 C38 119.7(5) . . ?
C40 C39 H39 120.2 . . ?
C39 C40 H40 119.3 . . ?
C41 C40 C39 121.3(5) . . ?
C41 C40 H40 119.3 . . ?
C40 C41 H41 119.8 . . ?
C40 C41 C42 120.3(5) . . ?
C42 C41 H41 119.8 . . ?
C41 C42 H42 120.3 . . ?
C43 C42 C41 119.5(5) . . ?
C43 C42 H42 120.3 . . ?
C38 C43 C42 120.0(5) . . ?
C38 C43 H43 120.0 . . ?
C42 C43 H43 120.0 . . ?
C45 C44 C17 122.4(4) . . ?
C49 C44 C17 118.0(3) . . ?
C49 C44 C45 119.5(4) . . ?
C44 C45 H45 120.7 . . ?
C44 C45 C46 118.7(5) . . ?
C46 C45 H45 120.7 . . ?
C45 C46 H46 119.8 . . ?
C47 C46 C45 120.5(5) . . ?
C47 C46 H46 119.8 . . ?
C46 C47 H47 120.1 . . ?
C48 C47 C46 119.9(5) . . ?
C48 C47 H47 120.1 . . ?
C47 C48 H48 119.6 . . ?
C47 C48 C49 120.9(5) . . ?
C49 C48 H48 119.6 . . ?
C44 C49 C48 120.6(4) . . ?
C44 C49 H49 119.7 . . ?
C48 C49 H49 119.7 . . ?

loop_
_geom_torsion_atom_site_label_1
_geom_torsion_atom_site_label_2
_geom_torsion_atom_site_label_3
_geom_torsion_atom_site_label_4
_geom_torsion
_geom_torsion_site_symmetry_1
_geom_torsion_site_symmetry_2
_geom_torsion_site_symmetry_3
_geom_torsion_site_symmetry_4
_geom_torsion_publ_flag
F1 C5 C6 C7 -179.5(4) . . . . ?
O1 C1 C2 C3 -2.0(6) . . . . ?
O1 C1 C2 C26 -178.0(3) . . . . ?
O1 C1 C20 C21 -131.9(4) . . . . ?
O1 C1 C20 C25 46.1(5) . . . . ?
O1 C18 C19 C3 -7.9(6) . . . . ?
O1 C18 C19 C7 170.7(3) . . . . ?
N1 C9 C10 C11 177.6(4) . . . . ?
N1 C9 C10 C15 -4.4(6) . . . . ?
N1 C17 C44 C45 -127.4(4) . . . . ?
N1 C17 C44 C49 55.3(5) . . . . ?
N1 C18 C19 C3 174.0(3) . . . . ?
N1 C18 C19 C7 -7.5(6) . . . . ?
C1 O1 C18 N1 -170.3(3) . . . . ?
C1 O1 C18 C19 11.4(5) . . . . ?
C1 C2 C3 C4 -174.7(4) . . . . ?
C1 C2 C3 C19 5.1(6) . . . . ?
C1 C2 C26 C27 68.6(6) . . . . ?
C1 C2 C26 C31 -109.0(5) . . . . ?
C1 C20 C21 C22 176.8(5) . . . . ?
C1 C20 C25 C24 -179.4(4) . . . . ?
C2 C1 C20 C21 48.6(6) . . . . ?
C2 C1 C20 C25 -133.4(5) . . . . ?
C2 C3 C4 C5 178.6(4) . . . . ?
C2 C3 C19 C7 -178.8(4) . . . . ?
C2 C3 C19 C18 -0.4(6) . . . . ?
C2 C26 C27 C28 -178.2(5) . . . . ?
C2 C26 C31 C30 178.7(5) . . . . ?
C3 C2 C26 C27 -107.5(5) . . . . ?
C3 C2 C26 C31 74.9(5) . . . . ?
C3 C4 C5 F1 -178.6(4) . . . . ?
C3 C4 C5 C6 -0.5(7) . . . . ?
C4 C3 C19 C7 1.0(6) . . . . ?
C4 C3 C19 C18 179.5(4) . . . . ?
C4 C5 C6 C7 2.4(8) . . . . ?
C5 C6 C7 C8 -177.8(4) . . . . ?
C5 C6 C7 C19 -2.5(6) . . . . ?
C6 C7 C8 C9 -179.7(4) . . . . ?
C6 C7 C8 C32 1.4(6) . . . . ?
C6 C7 C19 C3 0.9(6) . . . . ?
C6 C7 C19 C18 -177.6(4) . . . . ?
C7 C8 C9 N1 1.0(6) . . . . ?
C7 C8 C9 C10 -173.2(4) . . . . ?
C7 C8 C32 C33 -82.8(5) . . . . ?
C7 C8 C32 C37 90.6(5) . . . . ?
C8 C7 C19 C3 176.4(4) . . . . ?
C8 C7 C19 C18 -2.0(6) . . . . ?
C8 C9 C10 C11 -8.0(7) . . . . ?
C8 C9 C10 C15 170.0(4) . . . . ?
C8 C32 C33 C34 173.2(4) . . . . ?
C8 C32 C37 C36 -174.4(5) . . . . ?
C9 N1 C17 C16 22.6(5) . . . . ?
C9 N1 C17 C44 -147.3(3) . . . . ?
C9 N1 C18 O1 -164.6(3) . . . . ?
C9 N1 C18 C19 13.7(6) . . . . ?
C9 C8 C32 C33 98.4(5) . . . . ?
C9 C8 C32 C37 -88.2(5) . . . . ?
C9 C10 C11 C12 173.1(6) . . . . ?
C9 C10 C15 C14 -171.9(4) . . . . ?
C9 C10 C15 C16 16.0(6) . . . . ?
C10 C11 C12 C13 -0.1(11) . . . . ?
C10 C15 C16 C17 -8.6(6) . . . . ?
C10 C15 C16 C38 163.6(4) . . . . ?
C11 C10 C15 C14 6.2(7) . . . . ?
C11 C10 C15 C16 -165.9(4) . . . . ?
C11 C12 C13 C14 3.9(10) . . . . ?
C12 C13 C14 C15 -2.6(9) . . . . ?
C13 C14 C15 C10 -2.6(8) . . . . ?
C13 C14 C15 C16 169.4(5) . . . . ?
C14 C15 C16 C17 179.4(4) . . . . ?
C14 C15 C16 C38 -8.4(6) . . . . ?
C15 C10 C11 C12 -5.0(9) . . . . ?
C15 C16 C17 N1 -10.1(5) . . . . ?
C15 C16 C17 C44 159.0(4) . . . . ?
C15 C16 C38 C39 97.4(4) . . . . ?
C15 C16 C38 C43 -80.6(5) . . . . ?
C16 C17 C44 C45 63.3(5) . . . . ?
C16 C17 C44 C49 -114.0(5) . . . . ?
C16 C38 C39 C40 -177.7(4) . . . . ?
C16 C38 C43 C42 177.8(4) . . . . ?
C17 N1 C9 C8 170.3(3) . . . . ?
C17 N1 C9 C10 -14.8(5) . . . . ?
C17 N1 C18 O1 15.0(5) . . . . ?
C17 N1 C18 C19 -166.8(3) . . . . ?
C17 C16 C38 C39 -90.3(5) . . . . ?
C17 C16 C38 C43 91.7(5) . . . . ?
C17 C44 C45 C46 -177.7(4) . . . . ?
C17 C44 C49 C48 177.6(4) . . . . ?
C18 O1 C1 C2 -6.3(5) . . . . ?
C18 O1 C1 C20 174.0(3) . . . . ?
C18 N1 C9 C8 -10.2(5) . . . . ?
C18 N1 C9 C10 164.8(3) . . . . ?
C18 N1 C17 C16 -156.9(4) . . . . ?
C18 N1 C17 C44 33.1(5) . . . . ?
C19 C3 C4 C5 -1.2(6) . . . . ?
C19 C7 C8 C9 5.1(6) . . . . ?
C19 C7 C8 C32 -173.8(3) . . . . ?
C20 C1 C2 C3 177.6(4) . . . . ?
C20 C1 C2 C26 1.5(7) . . . . ?
C20 C21 C22 C23 3.4(8) . . . . ?
C21 C20 C25 C24 -1.3(6) . . . . ?
C21 C22 C23 C24 -3.1(9) . . . . ?
C22 C23 C24 C25 0.6(8) . . . . ?
C23 C24 C25 C20 1.6(7) . . . . ?
C25 C20 C21 C22 -1.2(7) . . . . ?
C26 C2 C3 C4 1.4(6) . . . . ?
C26 C2 C3 C19 -178.8(4) . . . . ?
C26 C27 C28 C29 1.1(11) . . . . ?
C27 C26 C31 C30 1.0(8) . . . . ?
C27 C28 C29 C30 -2.2(12) . . . . ?
C28 C29 C30 C31 2.6(11) . . . . ?
C29 C30 C31 C26 -2.0(9) . . . . ?
C31 C26 C27 C28 -0.6(8) . . . . ?
C32 C8 C9 N1 179.7(3) . . . . ?
C32 C8 C9 C10 5.5(7) . . . . ?
C32 C33 C34 C35 0.4(8) . . . . ?
C33 C32 C37 C36 -0.9(7) . . . . ?
C33 C34 C35 C36 0.5(9) . . . . ?
C34 C35 C36 C37 -1.6(9) . . . . ?
C35 C36 C37 C32 1.9(8) . . . . ?
C37 C32 C33 C34 -0.2(7) . . . . ?
C38 C16 C17 N1 177.8(3) . . . . ?
C38 C16 C17 C44 -13.0(6) . . . . ?
C38 C39 C40 C41 -0.3(7) . . . . ?
C39 C38 C43 C42 -0.2(6) . . . . ?
C39 C40 C41 C42 0.1(8) . . . . ?
C40 C41 C42 C43 0.1(8) . . . . ?
C41 C42 C43 C38 0.0(7) . . . . ?
C43 C38 C39 C40 0.4(6) . . . . ?
C44 C45 C46 C47 1.2(7) . . . . ?
C45 C44 C49 C48 0.1(7) . . . . ?
C45 C46 C47 C48 -1.6(8) . . . . ?
C46 C47 C48 C49 1.3(9) . . . . ?
C47 C48 C49 C44 -0.5(8) . . . . ?
C49 C44 C45 C46 -0.4(6) . . . . ?

_iucr_refine_instructions_details 
;

    170504_s2_yjl_sqd.res created by SHELXL-2014/7

TITL CF solution in R-3
CELL 0.71073 28.63637 28.63637 29.77167 90 90 120
ZERR 18 0.00083 0.00083 0.00083 0 0 0
LATT 3
SYMM -Y,+X-Y,+Z
SYMM +Y-X,-X,+Z
SFAC C H Cl F N O Sb
UNIT 900 594 36 126 18 18 18
 
L.S. 5 0 29
PLAN  25
SIZE 0.3 0.35 0.4
TEMP 20
BOND $H
htab
conf
fmap 2
acta
SHEL 999 0.8
OMIT -3 3 3
OMIT 0 3 3
OMIT 0 2 7
OMIT -1 1 7
OMIT 0 1 8
OMIT 0 1 5
OMIT 2 8 6
REM <olex2.extras>
REM <HklSrc "%.\\170504_s2_yjl_sqd.hkl">
REM </olex2.extras>
 
WGHT    0.103300
FVAR       0.57062
SB1   7    0.307357    0.302540    0.745712    11.00000    0.06969    0.06471 =
         0.07480    0.00145   -0.01006    0.02214
F0AA  4    0.353091    0.294369    0.709693    11.00000    0.24121    0.22279 =
         0.24021   -0.02969    0.04325    0.15627
F1AA  4    0.357156    0.376277    0.748230    11.00000    0.09472    0.08244 =
         0.12297    0.00553   -0.01659    0.02099
F3    4    0.256152    0.231695    0.743239    11.00000    0.18499    0.06956 =
         0.27264    0.00242   -0.07459    0.00779
F4    4    0.262656    0.316473    0.781594    11.00000    0.13461    0.23454 =
         0.16611   -0.01138    0.05458    0.07789
F5    4    0.275477    0.315608    0.696829    11.00000    0.20564    0.12501 =
         0.13920   -0.02414   -0.09840    0.07909
F6    4    0.338945    0.291851    0.794924    11.00000    0.22166    0.14831 =
         0.20492    0.05723   -0.10774    0.04504
CL1   3    0.634562    0.476486    0.722251    11.00000    0.38473    0.29988 =
         0.23522    0.03098    0.16006    0.17237
CL2   3    0.611056    0.556871    0.751861    11.00000    0.14750    0.18305 =
         0.28374    0.06134   -0.02921    0.06023
C50   1    0.651727    0.541901    0.717158    11.00000    0.20180    0.13336 =
         0.20739   -0.04360    0.14841   -0.03028
AFIX  23
H50A  2    0.647537    0.549468    0.686126    11.00000   -1.20000
H50B  2    0.689285    0.564690    0.725397    11.00000   -1.20000
AFIX   0
 
F1    4    0.478717    0.288874    0.827286    11.00000    0.15268    0.09060 =
         0.05789    0.02245    0.00689    0.08067
O1    6    0.502882    0.437997    0.666354    11.00000    0.06106    0.05419 =
         0.03718    0.00467    0.00682    0.03654
N1    5    0.474423    0.475097    0.719407    11.00000    0.04553    0.04896 =
         0.03476   -0.00063    0.00136    0.02594
C1    1    0.508738    0.395770    0.648846    11.00000    0.04683    0.04919 =
         0.04117   -0.00111    0.00712    0.02598
C2    1    0.502722    0.355713    0.675643    11.00000    0.05390    0.04880 =
         0.04243    0.00185    0.00466    0.02992
C3    1    0.491850    0.356438    0.723169    11.00000    0.05225    0.04908 =
         0.04409    0.00545    0.00129    0.02805
C4    1    0.489362    0.319385    0.753356    11.00000    0.07807    0.06469 =
         0.04802    0.00102   -0.00159    0.04547
AFIX  43
H4    2    0.493928    0.290839    0.744301    11.00000   -1.20000
AFIX   0
C5    1    0.479769    0.325757    0.798124    11.00000    0.08424    0.07292 =
         0.04807    0.01253    0.00180    0.04491
C6    1    0.473049    0.366255    0.814135    11.00000    0.07349    0.07030 =
         0.04002    0.00362    0.00473    0.04134
AFIX  43
H6    2    0.468089    0.368849    0.844711    11.00000   -1.20000
AFIX   0
C7    1    0.473659    0.404280    0.784043    11.00000    0.04472    0.05968 =
         0.03653    0.00083   -0.00220    0.02764
C8    1    0.468899    0.449395    0.796920    11.00000    0.04860    0.05900 =
         0.03364   -0.00204    0.00004    0.02728
C9    1    0.469624    0.484841    0.765497    11.00000    0.04882    0.05775 =
         0.03804   -0.00391   -0.00257    0.02946
C10   1    0.470701    0.536481    0.774414    11.00000    0.06505    0.06041 =
         0.03857   -0.00712   -0.00288    0.03667
C11   1    0.464446    0.552508    0.817944    11.00000    0.16291    0.09331 =
         0.04755   -0.01098   -0.00747    0.09161
AFIX  43
H11   2    0.455539    0.528332    0.841627    11.00000   -1.20000
AFIX   0
C12   1    0.471035    0.601950    0.826146    11.00000    0.20119    0.12602 =
         0.05289   -0.02200   -0.01211    0.12112
AFIX  43
H12   2    0.466592    0.611169    0.855146    11.00000   -1.20000
AFIX   0
C13   1    0.484415    0.639060    0.791440    11.00000    0.13220    0.07371 =
         0.07121   -0.02992   -0.02401    0.06183
AFIX  43
H13   2    0.491111    0.673782    0.797268    11.00000   -1.20000
AFIX   0
C14   1    0.487522    0.623684    0.748925    11.00000    0.09304    0.05208 =
         0.05754   -0.01048   -0.00599    0.03689
AFIX  43
H14   2    0.494996    0.647864    0.725464    11.00000   -1.20000
AFIX   0
C15   1    0.479784    0.572464    0.739476    11.00000    0.05633    0.05371 =
         0.04578   -0.00870   -0.00286    0.02778
C16   1    0.474161    0.553898    0.693163    11.00000    0.04373    0.04621 =
         0.04217    0.00039    0.00218    0.02037
C17   1    0.467259    0.505340    0.683615    11.00000    0.04462    0.04883 =
         0.03426    0.00398    0.00519    0.02726
C18   1    0.486486    0.436460    0.708304    11.00000    0.04663    0.04905 =
         0.03467    0.00015    0.00286    0.02495
C19   1    0.483548    0.398789    0.738613    11.00000    0.04568    0.05457 =
         0.03700    0.00106   -0.00016    0.02773
C20   1    0.521653    0.404794    0.600836    11.00000    0.05471    0.05239 =
         0.04651   -0.00226    0.00511    0.03282
C21   1    0.494323    0.364276    0.570017    11.00000    0.08190    0.05130 =
         0.04974    0.00393    0.00841    0.02365
AFIX  43
H21   2    0.468555    0.330235    0.580064    11.00000   -1.20000
AFIX   0
C22   1    0.504196    0.372912    0.524743    11.00000    0.11098    0.07178 =
         0.04396   -0.01173    0.00803    0.02952
AFIX  43
H22   2    0.484096    0.345693    0.504182    11.00000   -1.20000
AFIX   0
C23   1    0.544771    0.423069    0.510260    11.00000    0.11344    0.07702 =
         0.04010    0.00562    0.02075    0.05089
AFIX  43
H23   2    0.553131    0.429028    0.479856    11.00000   -1.20000
AFIX   0
C24   1    0.572278    0.463422    0.540239    11.00000    0.07935    0.05864 =
         0.05171    0.00660    0.01896    0.02885
AFIX  43
H24   2    0.599148    0.496976    0.530222    11.00000   -1.20000
AFIX   0
C25   1    0.560546    0.454915    0.585772    11.00000    0.06746    0.05095 =
         0.05335   -0.00473    0.01092    0.03072
AFIX  43
H25   2    0.578882    0.482966    0.606084    11.00000   -1.20000
AFIX   0
C26   1    0.510683    0.311518    0.657443    11.00000    0.07540    0.04930 =
         0.04835    0.00173    0.00281    0.03883
C27   1    0.560542    0.321446    0.644873    11.00000    0.08636    0.08370 =
         0.11096    0.00333    0.01977    0.06009
AFIX  43
H27   2    0.590511    0.355643    0.648201    11.00000   -1.20000
AFIX   0
C28   1    0.565830    0.279004    0.626770    11.00000    0.17474    0.13169 =
         0.14749    0.02434    0.05315    0.12722
AFIX  43
H28   2    0.599675    0.284897    0.618502    11.00000   -1.20000
AFIX   0
C29   1    0.522316    0.230075    0.621370    11.00000    0.26589    0.09563 =
         0.08471   -0.00372    0.00294    0.13617
AFIX  43
H29   2    0.526314    0.202728    0.608409    11.00000   -1.20000
AFIX   0
C30   1    0.473239    0.219667    0.634202    11.00000    0.17529    0.06553 =
         0.09251   -0.01331   -0.00357    0.06179
AFIX  43
H30   2    0.443681    0.185129    0.631309    11.00000   -1.20000
AFIX   0
C31   1    0.467109    0.260516    0.651644    11.00000    0.08653    0.06703 =
         0.06797   -0.00254   -0.00049    0.03017
AFIX  43
H31   2    0.432893    0.253707    0.659727    11.00000   -1.20000
AFIX   0
C32   1    0.464355    0.454019    0.846866    11.00000    0.06193    0.05296 =
         0.03729   -0.00087   -0.00104    0.03063
C33   1    0.415279    0.424747    0.868159    11.00000    0.07121    0.07951 =
         0.06156   -0.00684    0.01218    0.03242
AFIX  43
H33   2    0.383990    0.404844    0.851434    11.00000   -1.20000
AFIX   0
C34   1    0.412859    0.425179    0.915034    11.00000    0.11928    0.08171 =
         0.07180    0.01966    0.04700    0.05409
AFIX  43
H34   2    0.379961    0.405364    0.929674    11.00000   -1.20000
AFIX   0
C35   1    0.459570    0.455183    0.939540    11.00000    0.15264    0.11191 =
         0.04232   -0.00332    0.00200    0.08702
AFIX  43
H35   2    0.457965    0.455234    0.970738    11.00000   -1.20000
AFIX   0
C36   1    0.506945    0.484074    0.918891    11.00000    0.11918    0.12934 =
         0.04606   -0.02305   -0.03096    0.07677
AFIX  43
H36   2    0.537877    0.504771    0.935820    11.00000   -1.20000
AFIX   0
C37   1    0.510553    0.483575    0.872525    11.00000    0.07506    0.10033 =
         0.04666   -0.01207   -0.01179    0.04764
AFIX  43
H37   2    0.543936    0.503045    0.858548    11.00000   -1.20000
AFIX   0
C38   1    0.469134    0.587548    0.656932    11.00000    0.05860    0.03873 =
         0.04388   -0.00037    0.00262    0.02646
C39   1    0.514914    0.623260    0.632739    11.00000    0.06881    0.04906 =
         0.06068    0.00004    0.00968    0.02535
AFIX  43
H39   2    0.547751    0.625109    0.638328    11.00000   -1.20000
AFIX   0
C40   1    0.511264    0.655835    0.600471    11.00000    0.09640    0.05002 =
         0.05880    0.01134    0.01481    0.03327
AFIX  43
H40   2    0.541965    0.679737    0.584530    11.00000   -1.20000
AFIX   0
C41   1    0.464886    0.653767    0.591716    11.00000    0.13848    0.06304 =
         0.04860    0.00156    0.00005    0.05950
AFIX  43
H41   2    0.463368    0.676084    0.569771    11.00000   -1.20000
AFIX   0
C42   1    0.418405    0.618332    0.615222    11.00000    0.09423    0.09527 =
         0.06405   -0.00123   -0.01620    0.06184
AFIX  43
H42   2    0.385873    0.616877    0.609021    11.00000   -1.20000
AFIX   0
C43   1    0.421012    0.585254    0.647925    11.00000    0.06774    0.06072 =
         0.05589   -0.00060   -0.00098    0.03228
AFIX  43
H43   2    0.390155    0.561503    0.663768    11.00000   -1.20000
AFIX   0
C44   1    0.443507    0.475852    0.640478    11.00000    0.05560    0.04420 =
         0.04325   -0.00262   -0.00539    0.02839
C45   1    0.467894    0.495426    0.599210    11.00000    0.08883    0.05972 =
         0.03579    0.00639    0.00477    0.04383
AFIX  43
H45   2    0.500822    0.527302    0.597291    11.00000   -1.20000
AFIX   0
C46   1    0.442101    0.466405    0.560676    11.00000    0.14759    0.10146 =
         0.03680   -0.00124   -0.00413    0.09309
AFIX  43
H46   2    0.458221    0.478620    0.532756    11.00000   -1.20000
AFIX   0
C47   1    0.393034    0.419878    0.563610    11.00000    0.12424    0.10052 =
         0.06037   -0.03246   -0.04235    0.06913
AFIX  43
H47   2    0.375590    0.401151    0.537687    11.00000   -1.20000
AFIX   0
C48   1    0.370447    0.401597    0.603663    11.00000    0.08080    0.07805 =
         0.08166   -0.02737   -0.02419    0.03692
AFIX  43
H48   2    0.337547    0.369682    0.605518    11.00000   -1.20000
AFIX   0
C49   1    0.395177    0.429335    0.642337    11.00000    0.06750    0.06442 =
         0.04816   -0.00455   -0.00169    0.03740
AFIX  43
H49   2    0.378679    0.416140    0.669983    11.00000   -1.20000
AFIX   0
HKLF 4
 
REM  CF solution in R-3
REM R1 =  0.0613 for    5437 Fo > 4sig(Fo)  and  0.1073 for all    9597 data
REM    559 parameters refined using      0 restraints
 
END  
     
WGHT      0.1033      0.0000 

REM Instructions for potential hydrogen bonds
EQIV $1 x-y+2/3, x+1/3, -z+4/3
HTAB C50 F5_$1

REM Highest difference peak  0.748,  deepest hole -0.706,  1-sigma level  0.071
Q1    1   0.6809  0.5205  0.7370  11.00000  0.05    0.75
Q2    1   0.3191  0.3068  0.7179  11.00000  0.05    0.58
Q3    1   0.7047  0.5089  0.7464  11.00000  0.05    0.52
Q4    1   0.6749  0.4613  0.7425  11.00000  0.05    0.51
Q5    1   0.2963  0.2406  0.7086  11.00000  0.05    0.49
Q6    1   0.3578  0.3520  0.7241  11.00000  0.05    0.46
Q7    1   0.2689  0.2743  0.7858  11.00000  0.05    0.37
Q8    1   0.3294  0.2905  0.7329  11.00000  0.05    0.36
Q9    1   0.3620  0.2846  0.7568  11.00000  0.05    0.35
Q10   1   0.2542  0.3151  0.7451  11.00000  0.05    0.34
Q11   1   0.3047  0.2964  0.6871  11.00000  0.05    0.34
Q12   1   0.3059  0.3322  0.7955  11.00000  0.05    0.33
Q13   1   0.5973  0.4239  0.7264  11.00000  0.05    0.32
Q14   1   0.2781  0.2844  0.7392  11.00000  0.05    0.31
Q15   1   0.2560  0.3019  0.7301  11.00000  0.05    0.30
Q16   1   0.5023  0.3344  0.6690  11.00000  0.05    0.29
Q17   1   0.4877  0.4755  0.8578  11.00000  0.05    0.25
Q18   1   0.4641  0.5357  0.7926  11.00000  0.05    0.24
Q19   1   0.4978  0.6229  0.8085  11.00000  0.05    0.24
Q20   1   0.6690  0.5363  0.6983  11.00000  0.05    0.24
Q21   1   0.3634  0.3154  0.7617  11.00000  0.05    0.24
Q22   1   0.5219  0.4656  0.6614  11.00000  0.05    0.24
Q23   1   0.4896  0.5574  0.7600  11.00000  0.05    0.23
Q24   1   0.4380  0.5973  0.6624  11.00000  0.05    0.23
Q25   1   0.4522  0.5255  0.6957  11.00000  0.05    0.23

  REM The information below was added by Olex2.
  REM
  REM R1 = 0.0613 for 5437 Fo > 4sig(Fo) and 0.1073 for all 19566 data
  REM n/a parameters refined using n/a restraints
  REM Highest difference peak 0.75, deepest hole -0.71
  REM Mean Shift 0, Max Shift 0.001.

  REM +++ Tabular Listing of Refinement Information +++
  REM R1_all = 0.1073
  REM R1_gt = 0.0613
  REM wR_ref = 0.1921
  REM GOOF = 1.044
  REM Shift_max = 0.001
  REM Shift_mean = 0
  REM Reflections_all = 19566
  REM Reflections_gt = 5437
  REM Parameters = n/a
  REM Hole = -0.71
  REM Peak = 0.75
  REM Flack = n/a

  
;
_olex2_submission_special_instructions 'No special instructions were received'
####################################################################### 
# 
# This file contains crystal structure data downloaded from the 
# Cambridge Structural Database (CSD) hosted by the Cambridge 
# Crystallographic Data Centre (CCDC).
# 
# Full information about CCDC data access policies and citation 
# guidelines are available at http://www.ccdc.cam.ac.uk/access/V1 
# 
# Audit and citation data items may have been added by the CCDC. 
# Please retain this information to preserve the provenance of 
# this file and to allow appropriate attribution of the data. 
# 
#######################################################################

data_yjl-1
_database_code_depnum_ccdc_archive 'CCDC 1813497'
_audit_update_record             
;
2017-12-27 deposited with the CCDC.
2018-05-29 downloaded from the CCDC.
;
_audit_creation_date             2017-12-21
_audit_creation_method           
;
Olex2 1.2
(compiled 2017.03.28 svn.r3405 for OlexSys, GUI svn.r5337)
;
_shelx_SHELXL_version_number     2014/7
_chemical_name_common            ?
_chemical_name_systematic        ?
_chemical_formula_moiety         'F6 Sb, C51 H34 N O3, 0.5(C H2 Cl2)'
_chemical_formula_sum            'C51.50 H35 Cl F6 N O3 Sb'
_chemical_formula_weight         987.00
_chemical_melting_point          ?
loop_
_atom_type_symbol
_atom_type_description
_atom_type_scat_dispersion_real
_atom_type_scat_dispersion_imag
_atom_type_scat_source
C C 0.0181 0.0091 'International Tables Vol C Tables 4.2.6.8 and 6.1.1.4'
H H 0.0000 0.0000 'International Tables Vol C Tables 4.2.6.8 and 6.1.1.4'
Cl Cl 0.3639 0.7018 'International Tables Vol C Tables 4.2.6.8 and 6.1.1.4'
F F 0.0727 0.0534 'International Tables Vol C Tables 4.2.6.8 and 6.1.1.4'
N N 0.0311 0.0180 'International Tables Vol C Tables 4.2.6.8 and 6.1.1.4'
O O 0.0492 0.0322 'International Tables Vol C Tables 4.2.6.8 and 6.1.1.4'
Sb Sb -0.0562 5.8946 'International Tables Vol C Tables 4.2.6.8 and 6.1.1.4'

_shelx_space_group_comment       
;
The symmetry employed for this shelxl refinement is uniquely defined
by the following loop, which should always be used as a source of
symmetry information in preference to the above space-group names.
They are only intended as comments.
;
_space_group_crystal_system      monoclinic
_space_group_IT_number           14
_space_group_name_H-M_alt        'P 1 21/n 1'
_space_group_name_Hall           '-P 2yn'
loop_
_space_group_symop_operation_xyz
'x, y, z'
'-x+1/2, y+1/2, -z+1/2'
'-x, -y, -z'
'x-1/2, -y-1/2, z-1/2'

_cell_length_a                   9.14367(15)
_cell_length_b                   44.3544(8)
_cell_length_c                   12.23171(19)
_cell_angle_alpha                90
_cell_angle_beta                 109.9481(17)
_cell_angle_gamma                90
_cell_volume                     4663.08(14)
_cell_formula_units_Z            4
_cell_measurement_reflns_used    8320
_cell_measurement_temperature    296.7(8)
_cell_measurement_theta_max      72.4300
_cell_measurement_theta_min      4.9580
_shelx_estimated_absorpt_T_max   ?
_shelx_estimated_absorpt_T_min   ?
_exptl_absorpt_coefficient_mu    5.787
_exptl_absorpt_correction_T_max  1.00000
_exptl_absorpt_correction_T_min  0.32705
_exptl_absorpt_correction_type   multi-scan
_exptl_absorpt_process_details   
;
CrysAlisPro, Agilent Technologies,
Version 1.171.37.35 (release 13-08-2014 CrysAlis171 .NET)
(compiled Aug 13 2014,18:06:01)
Empirical absorption correction using spherical harmonics,
 implemented in SCALE3 ABSPACK scaling algorithm.
;
_exptl_absorpt_special_details   ?
_exptl_crystal_colour            'clear reddish red'
_exptl_crystal_colour_lustre     clear
_exptl_crystal_colour_modifier   reddish
_exptl_crystal_colour_primary    red
_exptl_crystal_density_diffrn    1.406
_exptl_crystal_density_meas      ?
_exptl_crystal_density_method    ?
_exptl_crystal_description       needle
_exptl_crystal_F_000             1988
_exptl_crystal_size_max          0.7
_exptl_crystal_size_mid          0.45
_exptl_crystal_size_min          0.35
_exptl_transmission_factor_max   ?
_exptl_transmission_factor_min   ?
_diffrn_reflns_av_R_equivalents  0.0435
_diffrn_reflns_av_unetI/netI     0.0397
_diffrn_reflns_Laue_measured_fraction_full 0.999
_diffrn_reflns_Laue_measured_fraction_max 0.978
_diffrn_reflns_limit_h_max       11
_diffrn_reflns_limit_h_min       -9
_diffrn_reflns_limit_k_max       53
_diffrn_reflns_limit_k_min       -54
_diffrn_reflns_limit_l_max       10
_diffrn_reflns_limit_l_min       -15
_diffrn_reflns_number            25902
_diffrn_reflns_point_group_measured_fraction_full 0.999
_diffrn_reflns_point_group_measured_fraction_max 0.978
_diffrn_reflns_theta_full        67.684
_diffrn_reflns_theta_max         72.643
_diffrn_reflns_theta_min         4.872
_diffrn_ambient_environment      air
_diffrn_ambient_temperature      296.7(8)
_diffrn_detector                 'CCD plate'
_diffrn_detector_area_resol_mean 15.9595
_diffrn_detector_type            EosS2
_diffrn_measured_fraction_theta_full 0.999
_diffrn_measured_fraction_theta_max 0.978
_diffrn_measurement_details      
;
#__ type_ start__ end____ width___ exp.time_
  1 omega    1.00   75.00   1.0000    2.8700
omega____ theta____ kappa____ phi______ frames
    -       36.4171  -99.0000   90.0000 74

#__ type_ start__ end____ width___ exp.time_
  2 omega  -31.00   63.00   1.0000    2.8700
omega____ theta____ kappa____ phi______ frames
    -       36.4171  -77.0000  150.0000 94

#__ type_ start__ end____ width___ exp.time_
  3 omega  -35.00   66.00   1.0000    2.8700
omega____ theta____ kappa____ phi______ frames
    -       36.4171  -19.0000  -90.0000 101

#__ type_ start__ end____ width___ exp.time_
  4 omega    7.00  108.00   1.0000    2.8700
omega____ theta____ kappa____ phi______ frames
    -       36.4171   19.0000  120.0000 101

#__ type_ start__ end____ width___ exp.time_
  5 omega  -31.00   53.00   1.0000    2.8700
omega____ theta____ kappa____ phi______ frames
    -       36.4171  -57.0000 -120.0000 84

#__ type_ start__ end____ width___ exp.time_
  6 omega   10.00  104.00   1.0000    2.8700
omega____ theta____ kappa____ phi______ frames
    -       36.4171   77.0000 -120.0000 94

#__ type_ start__ end____ width___ exp.time_
  7 omega   39.00  109.00   1.0000   11.4800
omega____ theta____ kappa____ phi______ frames
    -      108.0000  -94.0000 -180.0000 70

#__ type_ start__ end____ width___ exp.time_
  8 omega   91.00  175.00   1.0000   11.4800
omega____ theta____ kappa____ phi______ frames
    -      108.0000   57.0000 -108.8521 84

#__ type_ start__ end____ width___ exp.time_
  9 omega   38.00   91.00   1.0000   11.4800
omega____ theta____ kappa____ phi______ frames
    -      108.0000  -30.0000    0.0000 53

#__ type_ start__ end____ width___ exp.time_
 10 omega   40.00   98.00   1.0000   11.4800
omega____ theta____ kappa____ phi______ frames
    -      108.0000  -45.0000  120.0000 58

#__ type_ start__ end____ width___ exp.time_
 11 omega   39.00  109.00   1.0000   11.4800
omega____ theta____ kappa____ phi______ frames
    -      108.0000  -94.0000  120.0000 70

#__ type_ start__ end____ width___ exp.time_
 12 omega   38.00   91.00   1.0000   11.4800
omega____ theta____ kappa____ phi______ frames
    -      108.0000  -30.0000 -150.0000 53

#__ type_ start__ end____ width___ exp.time_
 13 omega   40.00  135.00   1.0000   11.4800
omega____ theta____ kappa____ phi______ frames
    -      108.0000  -77.0000  -90.0000 95

#__ type_ start__ end____ width___ exp.time_
 14 omega   40.00   67.00   1.0000   11.4800
omega____ theta____ kappa____ phi______ frames
    -      108.0000  -30.0000  -30.0000 27

#__ type_ start__ end____ width___ exp.time_
 15 omega   38.00   74.00   1.0000   11.4800
omega____ theta____ kappa____ phi______ frames
    -      108.0000  -30.0000  -60.0000 36

#__ type_ start__ end____ width___ exp.time_
 16 omega   40.00   88.00   1.0000   11.4800
omega____ theta____ kappa____ phi______ frames
    -      108.0000  -94.0000    0.0000 48

#__ type_ start__ end____ width___ exp.time_
 17 omega  101.00  165.00   1.0000   11.4800
omega____ theta____ kappa____ phi______ frames
    -      108.0000   61.0000   30.0000 64
;
_diffrn_measurement_device       'four-circle diffractometer'
_diffrn_measurement_device_type  'New Gemini, Dual, Cu at zero, EosS2'
_diffrn_measurement_method       '\w scans'
_diffrn_orient_matrix_UB_11      0.0204466000
_diffrn_orient_matrix_UB_12      -0.0331799000
_diffrn_orient_matrix_UB_13      0.0396879000
_diffrn_orient_matrix_UB_21      -0.1097455000
_diffrn_orient_matrix_UB_22      -0.0098762000
_diffrn_orient_matrix_UB_23      -0.1209044000
_diffrn_orient_matrix_UB_31      0.1401553000
_diffrn_orient_matrix_UB_32      -0.0028919000
_diffrn_orient_matrix_UB_33      -0.0420108000
_diffrn_radiation_monochromator  graphite
_diffrn_radiation_probe          x-ray
_diffrn_radiation_type           CuK\a
_diffrn_radiation_wavelength     1.54184
_diffrn_source                   'Enhance (Cu) X-ray Source'
_reflns_Friedel_coverage         0.000
_reflns_Friedel_fraction_full    .
_reflns_Friedel_fraction_max     .
_reflns_number_gt                7654
_reflns_number_total             9073
_reflns_odcompleteness_completeness 99.88
_reflns_odcompleteness_iscentric 1
_reflns_odcompleteness_theta     66.97
_reflns_special_details          
;
 Reflections were merged by SHELXL according to the crystal
 class for the calculation of statistics and refinement.
 
 _reflns_Friedel_fraction is defined as the number of unique
 Friedel pairs measured divided by the number that would be
 possible theoretically, ignoring centric projections and
 systematic absences.
;
_reflns_threshold_expression     'I > 2\s(I)'
_computing_cell_refinement       
;
CrysAlisPro, Agilent Technologies,
Version 1.171.37.35 (release 13-08-2014 CrysAlis171 .NET)
(compiled Aug 13 2014,18:06:01)
;
_computing_data_collection       
;
CrysAlisPro, Agilent Technologies,
Version 1.171.37.35 (release 13-08-2014 CrysAlis171 .NET)
(compiled Aug 13 2014,18:06:01)
;
_computing_data_reduction        
;
CrysAlisPro, Agilent Technologies,
Version 1.171.37.35 (release 13-08-2014 CrysAlis171 .NET)
(compiled Aug 13 2014,18:06:01)
;
_computing_molecular_graphics    'Olex2 (Dolomanov et al., 2009)'
_computing_publication_material  'Olex2 (Dolomanov et al., 2009)'
_computing_structure_refinement  'ShelXL (Sheldrick, 2015)'
_computing_structure_solution    'ShelXT (Sheldrick, 2015)'
_refine_diff_density_max         2.188
_refine_diff_density_min         -1.400
_refine_diff_density_rms         0.115
_refine_ls_extinction_coef       .
_refine_ls_extinction_method     none
_refine_ls_goodness_of_fit_ref   1.069
_refine_ls_hydrogen_treatment    constr
_refine_ls_matrix_type           full
_refine_ls_number_parameters     587
_refine_ls_number_reflns         9073
_refine_ls_number_restraints     0
_refine_ls_R_factor_all          0.0896
_refine_ls_R_factor_gt           0.0801
_refine_ls_restrained_S_all      1.069
_refine_ls_shift/su_max          0.001
_refine_ls_shift/su_mean         0.000
_refine_ls_structure_factor_coef Fsqd
_refine_ls_weighting_details     
'w=1/[\s^2^(Fo^2^)+(0.1320P)^2^+8.9324P] where P=(Fo^2^+2Fc^2^)/3'
_refine_ls_weighting_scheme      calc
_refine_ls_wR_factor_gt          0.2260
_refine_ls_wR_factor_ref         0.2355
_refine_special_details          ?
_olex2_refinement_description    
;
1. Fixed Uiso
 At 1.2 times of:
  All C(H) groups, All C(H,H) groups
 At 1.5 times of:
  All C(H,H,H) groups
2. Others
 Fixed Sof: Cl01(0.5) Cl1(0.5) C2(0.5) H2a(0.5) H2b(0.5)
3.a Secondary CH2 refined with riding coordinates:
 C2(H2a,H2b)
3.b Aromatic/amide H refined with riding coordinates:
 C00O(H00O), C00V(H00V), C00W(H00W), C00X(H00X), C00Y(H00Y), C00Z(H00Z),
 C010(H010), C011(H011), C013(H013), C014(H014), C015(H015), C017(H017),
 C018(H018), C019(H019), C01B(H01B), C01C(H01C), C01D(H01D), C01E(H01E),
 C01F(H01F), C01G(H01G), C01I(H01j), C01J(H01k), C01K(H01l), C01L(H01m),
 C01M(H01n), C01N(H01o), C01O(H01p), C01P(H01q), C01Q(H01r), C01R(H01s),
 C01S(H01t)
3.c Idealised Me refined as rotating group:
 C01H(H01a,H01h,H01i)
;
_atom_sites_solution_hydrogens   geom
_atom_sites_solution_primary     direct
_atom_sites_solution_secondary   ?
loop_
_atom_site_label
_atom_site_type_symbol
_atom_site_fract_x
_atom_site_fract_y
_atom_site_fract_z
_atom_site_U_iso_or_equiv
_atom_site_adp_type
_atom_site_occupancy
_atom_site_site_symmetry_order
_atom_site_calc_flag
_atom_site_refinement_flags_posn
_atom_site_refinement_flags_adp
_atom_site_refinement_flags_occupancy
_atom_site_disorder_assembly
_atom_site_disorder_group
Sb01 Sb 0.65129(5) 0.33842(2) 0.66715(4) 0.06188(19) Uani 1 1 d . . . . .
O002 O 0.2466(4) 0.39970(7) 0.5958(3) 0.0405(7) Uani 1 1 d . . . . .
O003 O 0.3634(6) 0.36316(10) 1.1964(3) 0.0618(11) Uani 1 1 d . . . . .
N004 N 0.1641(5) 0.35177(8) 0.5995(3) 0.0357(8) Uani 1 1 d . . . . .
F005 F 0.7579(7) 0.32817(12) 0.5662(5) 0.0986(16) Uani 1 1 d . . . . .
F006 F 0.6209(7) 0.37765(12) 0.6031(6) 0.1053(17) Uani 1 1 d . . . . .
F007 F 0.8412(6) 0.35001(16) 0.7778(6) 0.117(2) Uani 1 1 d . . . . .
C008 C 0.1820(6) 0.32423(10) 0.6625(4) 0.0368(10) Uani 1 1 d . . . . .
C009 C 0.2541(6) 0.37955(10) 0.7775(4) 0.0360(9) Uani 1 1 d . . . . .
C00A C 0.0742(6) 0.35311(10) 0.4782(4) 0.0374(10) Uani 1 1 d . . . . .
C00B C 0.2415(6) 0.35346(10) 0.8399(4) 0.0375(10) Uani 1 1 d . . . . .
C00C C 0.2099(6) 0.32513(10) 0.7803(4) 0.0374(10) Uani 1 1 d . . . . .
C00D C -0.0106(6) 0.38201(10) 0.4378(4) 0.0407(10) Uani 1 1 d . . . . .
C00E C 0.2769(6) 0.42874(10) 0.6424(4) 0.0415(11) Uani 1 1 d . . . . .
C00F C 0.2231(6) 0.37718(10) 0.6584(4) 0.0360(9) Uani 1 1 d . . . . .
C00G C 0.2936(6) 0.40858(10) 0.8298(4) 0.0402(10) Uani 1 1 d . . . . .
C00H C 0.1819(6) 0.29745(10) 0.5905(4) 0.0380(10) Uani 1 1 d . . . . .
C00I C 0.2042(6) 0.29769(10) 0.8489(4) 0.0421(11) Uani 1 1 d . . . . .
C00J C 0.0506(6) 0.32746(11) 0.4146(4) 0.0399(10) Uani 1 1 d . . . . .
C00K C 0.2988(7) 0.43380(11) 0.7553(4) 0.0432(11) Uani 1 1 d . . . . .
F00L F 0.4599(7) 0.32716(18) 0.5535(5) 0.123(2) Uani 1 1 d . . . . .
O00M O 0.3991(10) 0.41245(12) 1.1892(4) 0.108(3) Uani 1 1 d . . . . .
C00N C 0.2816(7) 0.44991(11) 0.5507(4) 0.0455(11) Uani 1 1 d . . . . .
C00O C 0.2720(6) 0.35717(11) 0.9605(4) 0.0429(11) Uani 1 1 d . . . . .
H00O H 0.2625 0.3408 1.0052 0.051 Uiso 1 1 calc R . . . .
C00P C 0.3158(7) 0.38483(12) 1.0120(4) 0.0464(11) Uani 1 1 d . . . . .
C00Q C 0.3272(7) 0.46499(11) 0.8039(4) 0.0485(13) Uani 1 1 d . . . . .
C00R C 0.1211(6) 0.29932(10) 0.4689(4) 0.0402(10) Uani 1 1 d . . . . .
F00S F 0.6795(8) 0.29876(14) 0.7266(6) 0.118(2) Uani 1 1 d . . . . .
C00T C -0.0536(7) 0.32835(11) 0.2906(4) 0.0455(12) Uani 1 1 d . . . . .
F00U F 0.5460(8) 0.3486(2) 0.7689(5) 0.141(3) Uani 1 1 d . . . . .
C00V C 0.3245(7) 0.41049(11) 0.9478(4) 0.0485(12) Uani 1 1 d . . . . .
H00V H 0.3513 0.4290 0.9852 0.058 Uiso 1 1 calc R . . . .
C00W C 0.2571(7) 0.27081(11) 0.6416(5) 0.0498(13) Uani 1 1 d . . . . .
H00W H 0.3023 0.2695 0.7220 0.060 Uiso 1 1 calc R . . . .
C00X C -0.1069(7) 0.39279(13) 0.4949(5) 0.0542(13) Uani 1 1 d . . . . .
H00X H -0.1166 0.3821 0.5576 0.065 Uiso 1 1 calc R . . . .
C00Y C 0.3336(8) 0.28757(13) 0.9361(5) 0.0586(15) Uani 1 1 d . . . . .
H00Y H 0.4272 0.2979 0.9521 0.070 Uiso 1 1 calc R . . . .
C00Z C 0.1969(8) 0.24793(13) 0.4539(6) 0.0606(15) Uani 1 1 d . . . . .
H00Z H 0.1990 0.2312 0.4086 0.073 Uiso 1 1 calc R . . . .
C010 C 0.0019(8) 0.39834(13) 0.3444(5) 0.0565(15) Uani 1 1 d . . . . .
H010 H 0.0644 0.3913 0.3038 0.068 Uiso 1 1 calc R . . . .
C011 C 0.0057(9) 0.32971(16) 0.2012(5) 0.0644(17) Uani 1 1 d . . . . .
H011 H 0.1127 0.3287 0.2176 0.077 Uiso 1 1 calc R . . . .
C012 C 0.3628(8) 0.38881(14) 1.1420(5) 0.0574(14) Uani 1 1 d . . . . .
C013 C 0.1265(7) 0.27418(12) 0.4021(5) 0.0523(13) Uani 1 1 d . . . . .
H013 H 0.0819 0.2752 0.3216 0.063 Uiso 1 1 calc R . . . .
C014 C 0.2645(8) 0.24655(13) 0.5734(6) 0.0584(15) Uani 1 1 d . . . . .
H014 H 0.3156 0.2291 0.6082 0.070 Uiso 1 1 calc R . . . .
C015 C 0.0644(8) 0.28206(14) 0.8213(7) 0.0628(16) Uani 1 1 d . . . . .
H015 H -0.0233 0.2885 0.7609 0.075 Uiso 1 1 calc R . . . .
Cl01 Cl 0.8260(10) 0.43505(19) 0.7848(8) 0.158(3) Uani 0.5 1 d . . P . .
C017 C 0.2033(9) 0.47683(13) 0.5327(6) 0.0591(15) Uani 1 1 d . . . . .
H017 H 0.1471 0.4823 0.5802 0.071 Uiso 1 1 calc R . . . .
C018 C 0.4560(9) 0.48114(14) 0.8057(5) 0.0608(16) Uani 1 1 d . . . . .
H018 H 0.5304 0.4724 0.7796 0.073 Uiso 1 1 calc R . . . .
C019 C 0.3670(9) 0.44211(14) 0.4812(6) 0.0647(17) Uani 1 1 d . . . . .
H019 H 0.4209 0.4239 0.4936 0.078 Uiso 1 1 calc R . . . .
Cl1 Cl 0.9861(12) 0.4263(2) 1.0256(7) 0.172(4) Uani 0.5 1 d . . P . .
C01B C -0.2123(8) 0.32874(17) 0.2650(5) 0.0617(16) Uani 1 1 d . . . . .
H01B H -0.2533 0.3272 0.3246 0.074 Uiso 1 1 calc R . . . .
C01C C 0.2182(9) 0.47845(13) 0.8452(6) 0.0617(16) Uani 1 1 d . . . . .
H01C H 0.1306 0.4678 0.8452 0.074 Uiso 1 1 calc R . . . .
C01D C -0.0789(11) 0.42506(16) 0.3121(6) 0.077(2) Uani 1 1 d . . . . .
H01D H -0.0687 0.4362 0.2506 0.092 Uiso 1 1 calc R . . . .
C01E C 0.2076(11) 0.49575(15) 0.4443(7) 0.078(2) Uani 1 1 d . . . . .
H01E H 0.1531 0.5139 0.4317 0.094 Uiso 1 1 calc R . . . .
C01F C -0.1886(9) 0.41913(15) 0.4599(6) 0.0669(17) Uani 1 1 d . . . . .
H01F H -0.2545 0.4259 0.4980 0.080 Uiso 1 1 calc R . . . .
C01G C 0.4749(10) 0.51071(15) 0.8469(5) 0.073(2) Uani 1 1 d . . . . .
H01G H 0.5621 0.5216 0.8477 0.088 Uiso 1 1 calc R . . . .
C01H C 0.4239(11) 0.3651(2) 1.3227(5) 0.079(2) Uani 1 1 d . . . . .
H01A H 0.5238 0.3748 1.3470 0.118 Uiso 1 1 calc GR . . . .
H01H H 0.4343 0.3452 1.3553 0.118 Uiso 1 1 calc GR . . . .
H01I H 0.3535 0.3767 1.3491 0.118 Uiso 1 1 calc GR . . . .
C01I C -0.3114(10) 0.3315(2) 0.1507(7) 0.081(2) Uani 1 1 d . . . . .
H01J H -0.4187 0.3317 0.1335 0.097 Uiso 1 1 calc R . . . .
C01J C -0.1738(11) 0.43537(16) 0.3697(7) 0.081(2) Uani 1 1 d . . . . .
H01K H -0.2279 0.4534 0.3473 0.097 Uiso 1 1 calc R . . . .
C01K C 0.2414(11) 0.50803(16) 0.8867(6) 0.078(2) Uani 1 1 d . . . . .
H01L H 0.1694 0.5169 0.9150 0.093 Uiso 1 1 calc R . . . .
C01L C -0.0941(13) 0.33257(18) 0.0853(6) 0.082(3) Uani 1 1 d . . . . .
H01M H -0.0542 0.3336 0.0249 0.098 Uiso 1 1 calc R . . . .
C01M C 0.2926(12) 0.48782(17) 0.3746(7) 0.084(2) Uani 1 1 d . . . . .
H01N H 0.2954 0.5006 0.3150 0.100 Uiso 1 1 calc R . . . .
C01N C -0.2495(13) 0.33380(16) 0.0633(6) 0.087(3) Uani 1 1 d . . . . .
H01O H -0.3160 0.3363 -0.0129 0.104 Uiso 1 1 calc R . . . .
C01O C 0.3277(13) 0.26234(18) 1.0009(8) 0.090(3) Uani 1 1 d . . . . .
H01P H 0.4157 0.2559 1.0610 0.108 Uiso 1 1 calc R . . . .
C01P C 0.3731(12) 0.46106(18) 0.3935(8) 0.086(3) Uani 1 1 d . . . . .
H01Q H 0.4315 0.4558 0.3474 0.103 Uiso 1 1 calc R . . . .
C01Q C 0.3672(12) 0.52383(14) 0.8861(6) 0.080(3) Uani 1 1 d . . . . .
H01R H 0.3805 0.5437 0.9123 0.096 Uiso 1 1 calc R . . . .
C01R C 0.0589(12) 0.25672(19) 0.8858(11) 0.103(3) Uani 1 1 d . . . . .
H01S H -0.0339 0.2461 0.8691 0.124 Uiso 1 1 calc R . . . .
C01S C 0.1896(15) 0.2470(2) 0.9750(11) 0.117(4) Uani 1 1 d . . . . .
H01T H 0.1839 0.2299 1.0176 0.140 Uiso 1 1 calc R . . . .
C2 C 0.799(7) 0.4144(7) 0.915(4) 0.27(3) Uani 0.5 1 d . . P . .
H2A H 0.7092 0.4218 0.9331 0.327 Uiso 0.5 1 calc R . P . .
H2B H 0.7913 0.3927 0.9047 0.327 Uiso 0.5 1 calc R . P . .

loop_
_atom_site_aniso_label
_atom_site_aniso_U_11
_atom_site_aniso_U_22
_atom_site_aniso_U_33
_atom_site_aniso_U_23
_atom_site_aniso_U_13
_atom_site_aniso_U_12
Sb01 0.0545(3) 0.0801(3) 0.0513(3) 0.01335(18) 0.01839(19) 0.00694(18)
O002 0.057(2) 0.0289(15) 0.0333(16) -0.0012(12) 0.0128(15) -0.0046(13)
O003 0.086(3) 0.065(2) 0.0276(17) 0.0035(16) 0.0097(18) -0.007(2)
N004 0.044(2) 0.0275(17) 0.0296(18) -0.0002(14) 0.0049(16) 0.0014(15)
F005 0.128(4) 0.085(3) 0.114(4) -0.015(3) 0.080(4) -0.008(3)
F006 0.125(4) 0.080(3) 0.115(4) 0.027(3) 0.046(3) 0.022(3)
F007 0.061(3) 0.145(5) 0.110(4) -0.042(4) -0.014(3) 0.006(3)
C008 0.039(2) 0.029(2) 0.037(2) 0.0010(17) 0.0054(19) -0.0004(17)
C009 0.039(2) 0.034(2) 0.030(2) -0.0018(17) 0.0049(18) -0.0020(17)
C00A 0.044(3) 0.034(2) 0.031(2) 0.0008(17) 0.0097(19) -0.0010(18)
C00B 0.041(2) 0.034(2) 0.033(2) -0.0002(17) 0.0063(18) 0.0017(18)
C00C 0.040(2) 0.030(2) 0.037(2) 0.0044(17) 0.0058(19) 0.0024(17)
C00D 0.049(3) 0.033(2) 0.031(2) -0.0002(17) 0.003(2) -0.0002(19)
C00E 0.053(3) 0.029(2) 0.042(2) -0.0032(18) 0.015(2) -0.0045(19)
C00F 0.041(2) 0.027(2) 0.036(2) 0.0005(16) 0.0085(19) -0.0015(17)
C00G 0.050(3) 0.031(2) 0.035(2) -0.0007(17) 0.009(2) -0.0025(19)
C00H 0.041(3) 0.030(2) 0.040(2) -0.0029(17) 0.010(2) -0.0007(17)
C00I 0.054(3) 0.031(2) 0.041(2) 0.0027(18) 0.017(2) 0.0001(19)
C00J 0.045(3) 0.038(2) 0.034(2) -0.0009(18) 0.011(2) -0.0043(19)
C00K 0.056(3) 0.033(2) 0.038(2) 0.0001(18) 0.013(2) -0.003(2)
F00L 0.085(4) 0.188(6) 0.075(3) 0.030(4) -0.001(3) -0.045(4)
O00M 0.211(8) 0.059(3) 0.039(2) -0.013(2) 0.024(3) -0.016(4)
C00N 0.063(3) 0.032(2) 0.039(2) -0.0004(19) 0.015(2) -0.008(2)
C00O 0.052(3) 0.038(2) 0.035(2) 0.0073(19) 0.010(2) 0.003(2)
C00P 0.057(3) 0.047(3) 0.033(2) -0.001(2) 0.012(2) 0.000(2)
C00Q 0.071(4) 0.033(2) 0.033(2) -0.0008(18) 0.007(2) -0.005(2)
C00R 0.042(3) 0.035(2) 0.041(2) -0.0045(18) 0.011(2) -0.0046(18)
F00S 0.132(5) 0.103(4) 0.118(4) 0.060(4) 0.040(4) 0.011(3)
C00T 0.060(3) 0.034(2) 0.035(2) -0.0047(18) 0.006(2) -0.002(2)
F00U 0.113(5) 0.253(9) 0.072(3) 0.024(4) 0.052(3) 0.068(5)
C00V 0.070(4) 0.036(2) 0.033(2) -0.0046(19) 0.009(2) -0.004(2)
C00W 0.062(3) 0.032(2) 0.048(3) -0.002(2) 0.010(3) 0.003(2)
C00X 0.063(4) 0.042(3) 0.056(3) 0.002(2) 0.018(3) 0.003(2)
C00Y 0.071(4) 0.047(3) 0.049(3) 0.011(2) 0.010(3) 0.010(3)
C00Z 0.081(4) 0.038(3) 0.065(4) -0.016(2) 0.028(3) 0.001(3)
C010 0.086(4) 0.045(3) 0.037(3) 0.007(2) 0.019(3) 0.006(3)
C011 0.082(5) 0.068(4) 0.040(3) -0.008(3) 0.016(3) -0.025(3)
C012 0.074(4) 0.058(3) 0.034(3) -0.002(2) 0.010(3) -0.004(3)
C013 0.064(4) 0.043(3) 0.045(3) -0.010(2) 0.012(3) -0.004(2)
C014 0.072(4) 0.036(3) 0.062(4) -0.003(2) 0.016(3) 0.011(2)
C015 0.059(4) 0.046(3) 0.085(5) 0.008(3) 0.027(3) -0.002(3)
Cl01 0.158(6) 0.132(5) 0.155(6) 0.032(5) 0.018(5) -0.019(5)
C017 0.085(5) 0.043(3) 0.053(3) 0.005(2) 0.029(3) 0.003(3)
C018 0.085(4) 0.047(3) 0.045(3) 0.002(2) 0.015(3) -0.017(3)
C019 0.096(5) 0.046(3) 0.066(4) 0.005(3) 0.046(4) 0.006(3)
Cl1 0.232(9) 0.188(8) 0.127(5) 0.002(5) 0.102(6) 0.084(7)
C01B 0.056(4) 0.077(4) 0.043(3) -0.013(3) 0.005(3) 0.005(3)
C01C 0.087(5) 0.041(3) 0.056(3) -0.002(2) 0.024(3) 0.002(3)
C01D 0.122(7) 0.055(4) 0.045(3) 0.018(3) 0.018(4) 0.018(4)
C01E 0.122(7) 0.043(3) 0.071(4) 0.016(3) 0.036(4) 0.012(4)
C01F 0.073(4) 0.055(3) 0.068(4) 0.004(3) 0.018(3) 0.020(3)
C01G 0.107(6) 0.048(3) 0.044(3) 0.005(3) -0.002(3) -0.031(4)
C01H 0.104(6) 0.090(5) 0.034(3) 0.005(3) 0.014(3) -0.002(4)
C01I 0.070(5) 0.091(5) 0.056(4) -0.019(4) -0.011(3) 0.019(4)
C01J 0.112(6) 0.052(4) 0.065(4) 0.010(3) 0.011(4) 0.033(4)
C01K 0.116(7) 0.053(4) 0.057(4) -0.004(3) 0.022(4) 0.022(4)
C01L 0.123(8) 0.075(4) 0.038(3) 0.000(3) 0.016(4) -0.039(5)
C01M 0.137(8) 0.059(4) 0.068(4) 0.022(3) 0.052(5) 0.000(4)
C01N 0.131(8) 0.058(4) 0.037(3) 0.000(3) -0.018(4) -0.006(4)
C01O 0.124(8) 0.066(4) 0.078(5) 0.040(4) 0.034(5) 0.034(5)
C01P 0.139(8) 0.065(4) 0.079(5) 0.009(4) 0.069(5) 0.003(4)
C01Q 0.138(7) 0.033(3) 0.047(3) -0.003(2) 0.003(4) -0.008(4)
C01R 0.101(7) 0.061(4) 0.170(10) 0.030(6) 0.076(7) -0.010(4)
C01S 0.164(11) 0.067(5) 0.149(10) 0.068(6) 0.091(9) 0.033(6)
C2 0.41(8) 0.080(18) 0.23(5) -0.05(2) -0.01(5) -0.05(3)

_geom_special_details            
;
 All esds (except the esd in the dihedral angle between two l.s. planes)
 are estimated using the full covariance matrix.  The cell esds are taken
 into account individually in the estimation of esds in distances, angles
 and torsion angles; correlations between esds in cell parameters are only
 used when they are defined by crystal symmetry.  An approximate (isotropic)
 treatment of cell esds is used for estimating esds involving l.s. planes.
;
loop_
_geom_bond_atom_site_label_1
_geom_bond_atom_site_label_2
_geom_bond_distance
_geom_bond_site_symmetry_2
_geom_bond_publ_flag
Sb01 F005 1.872(5) . ?
Sb01 F006 1.889(5) . ?
Sb01 F007 1.873(5) . ?
Sb01 F00L 1.893(5) . ?
Sb01 F00S 1.888(5) . ?
Sb01 F00U 1.869(5) . ?
O002 C00E 1.397(5) . ?
O002 C00F 1.320(6) . ?
O003 C012 1.317(8) . ?
O003 C01H 1.455(7) . ?
N004 C008 1.423(6) . ?
N004 C00A 1.431(6) . ?
N004 C00F 1.348(6) . ?
C008 C00C 1.375(7) . ?
C008 C00H 1.478(6) . ?
C009 C00B 1.412(7) . ?
C009 C00F 1.390(6) . ?
C009 C00G 1.429(6) . ?
C00A C00D 1.492(7) . ?
C00A C00J 1.354(7) . ?
C00B C00C 1.432(7) . ?
C00B C00O 1.414(7) . ?
C00C C00I 1.490(6) . ?
C00D C00X 1.383(8) . ?
C00D C010 1.390(7) . ?
C00E C00K 1.345(7) . ?
C00E C00N 1.475(7) . ?
C00G C00K 1.454(7) . ?
C00G C00V 1.375(7) . ?
C00H C00R 1.402(7) . ?
C00H C00W 1.402(7) . ?
C00I C00Y 1.371(8) . ?
C00I C015 1.391(8) . ?
C00J C00R 1.457(7) . ?
C00J C00T 1.492(7) . ?
C00K C00Q 1.493(7) . ?
O00M C012 1.188(8) . ?
C00N C017 1.371(8) . ?
C00N C019 1.381(9) . ?
C00O H00O 0.9300 . ?
C00O C00P 1.375(7) . ?
C00P C00V 1.400(7) . ?
C00P C012 1.510(7) . ?
C00Q C018 1.372(9) . ?
C00Q C01C 1.396(9) . ?
C00R C013 1.393(7) . ?
C00T C011 1.378(9) . ?
C00T C01B 1.376(9) . ?
C00V H00V 0.9300 . ?
C00W H00W 0.9300 . ?
C00W C014 1.377(8) . ?
C00X H00X 0.9300 . ?
C00X C01F 1.374(8) . ?
C00Y H00Y 0.9300 . ?
C00Y C01O 1.383(9) . ?
C00Z H00Z 0.9300 . ?
C00Z C013 1.376(9) . ?
C00Z C014 1.381(9) . ?
C010 H010 0.9300 . ?
C010 C01D 1.381(9) . ?
C011 H011 0.9300 . ?
C011 C01L 1.406(10) . ?
C013 H013 0.9300 . ?
C014 H014 0.9300 . ?
C015 H015 0.9300 . ?
C015 C01R 1.384(10) . ?
Cl01 C2 1.93(5) . ?
C017 H017 0.9300 . ?
C017 C01E 1.380(9) . ?
C018 H018 0.9300 . ?
C018 C01G 1.395(9) . ?
C019 H019 0.9300 . ?
C019 C01P 1.378(9) . ?
Cl1 C2 1.86(5) . ?
C01B H01B 0.9300 . ?
C01B C01I 1.387(9) . ?
C01C H01C 0.9300 . ?
C01C C01K 1.396(9) . ?
C01D H01D 0.9300 . ?
C01D C01J 1.369(12) . ?
C01E H01E 0.9300 . ?
C01E C01M 1.381(12) . ?
C01F H01F 0.9300 . ?
C01F C01J 1.363(11) . ?
C01G H01G 0.9300 . ?
C01G C01Q 1.363(13) . ?
C01H H01A 0.9600 . ?
C01H H01H 0.9600 . ?
C01H H01I 0.9600 . ?
C01I H01J 0.9300 . ?
C01I C01N 1.374(14) . ?
C01J H01K 0.9300 . ?
C01K H01L 0.9300 . ?
C01K C01Q 1.349(13) . ?
C01L H01M 0.9300 . ?
C01L C01N 1.354(15) . ?
C01M H01N 0.9300 . ?
C01M C01P 1.374(12) . ?
C01N H01O 0.9300 . ?
C01O H01P 0.9300 . ?
C01O C01S 1.373(15) . ?
C01P H01Q 0.9300 . ?
C01Q H01R 0.9300 . ?
C01R H01S 0.9300 . ?
C01R C01S 1.384(16) . ?
C01S H01T 0.9300 . ?
C2 H2A 0.9700 . ?
C2 H2B 0.9700 . ?

loop_
_geom_angle_atom_site_label_1
_geom_angle_atom_site_label_2
_geom_angle_atom_site_label_3
_geom_angle
_geom_angle_site_symmetry_1
_geom_angle_site_symmetry_3
_geom_angle_publ_flag
F005 Sb01 F006 89.2(3) . . ?
F005 Sb01 F007 88.9(3) . . ?
F005 Sb01 F00L 90.6(3) . . ?
F005 Sb01 F00S 89.7(3) . . ?
F006 Sb01 F00L 88.3(3) . . ?
F007 Sb01 F006 90.9(3) . . ?
F007 Sb01 F00L 179.0(3) . . ?
F007 Sb01 F00S 90.4(3) . . ?
F00S Sb01 F006 178.3(3) . . ?
F00S Sb01 F00L 90.4(3) . . ?
F00U Sb01 F005 179.6(3) . . ?
F00U Sb01 F006 91.0(3) . . ?
F00U Sb01 F007 90.8(3) . . ?
F00U Sb01 F00L 89.8(3) . . ?
F00U Sb01 F00S 90.1(3) . . ?
C00F O002 C00E 120.6(4) . . ?
C012 O003 C01H 114.7(5) . . ?
C008 N004 C00A 121.1(4) . . ?
C00F N004 C008 118.5(4) . . ?
C00F N004 C00A 120.2(4) . . ?
N004 C008 C00H 113.0(4) . . ?
C00C C008 N004 119.2(4) . . ?
C00C C008 C00H 127.5(4) . . ?
C00B C009 C00G 123.4(4) . . ?
C00F C009 C00B 118.7(4) . . ?
C00F C009 C00G 117.9(4) . . ?
N004 C00A C00D 115.4(4) . . ?
C00J C00A N004 118.9(4) . . ?
C00J C00A C00D 124.7(4) . . ?
C009 C00B C00C 118.9(4) . . ?
C009 C00B C00O 116.4(4) . . ?
C00O C00B C00C 124.5(4) . . ?
C008 C00C C00B 119.5(4) . . ?
C008 C00C C00I 122.5(4) . . ?
C00B C00C C00I 118.0(4) . . ?
C00X C00D C00A 118.6(5) . . ?
C00X C00D C010 118.7(5) . . ?
C010 C00D C00A 122.8(5) . . ?
O002 C00E C00N 109.2(4) . . ?
C00K C00E O002 120.8(4) . . ?
C00K C00E C00N 129.9(4) . . ?
O002 C00F N004 115.9(4) . . ?
O002 C00F C009 122.4(4) . . ?
N004 C00F C009 121.6(4) . . ?
C009 C00G C00K 118.0(4) . . ?
C00V C00G C009 117.1(4) . . ?
C00V C00G C00K 124.9(4) . . ?
C00R C00H C008 120.3(4) . . ?
C00R C00H C00W 118.6(4) . . ?
C00W C00H C008 120.8(4) . . ?
C00Y C00I C00C 121.3(5) . . ?
C00Y C00I C015 120.3(5) . . ?
C015 C00I C00C 118.4(5) . . ?
C00A C00J C00R 120.0(4) . . ?
C00A C00J C00T 118.9(4) . . ?
C00R C00J C00T 121.1(4) . . ?
C00E C00K C00G 119.3(4) . . ?
C00E C00K C00Q 120.5(4) . . ?
C00G C00K C00Q 120.1(4) . . ?
C017 C00N C00E 121.8(5) . . ?
C017 C00N C019 119.6(5) . . ?
C019 C00N C00E 118.6(5) . . ?
C00B C00O H00O 119.8 . . ?
C00P C00O C00B 120.3(4) . . ?
C00P C00O H00O 119.8 . . ?
C00O C00P C00V 122.1(5) . . ?
C00O C00P C012 121.4(5) . . ?
C00V C00P C012 116.4(5) . . ?
C018 C00Q C00K 121.5(6) . . ?
C018 C00Q C01C 119.0(6) . . ?
C01C C00Q C00K 119.5(5) . . ?
C00H C00R C00J 119.2(4) . . ?
C013 C00R C00H 119.6(5) . . ?
C013 C00R C00J 121.1(5) . . ?
C011 C00T C00J 121.4(6) . . ?
C01B C00T C00J 119.3(5) . . ?
C01B C00T C011 119.3(6) . . ?
C00G C00V C00P 120.5(5) . . ?
C00G C00V H00V 119.7 . . ?
C00P C00V H00V 119.7 . . ?
C00H C00W H00W 119.8 . . ?
C014 C00W C00H 120.4(5) . . ?
C014 C00W H00W 119.8 . . ?
C00D C00X H00X 119.7 . . ?
C01F C00X C00D 120.6(6) . . ?
C01F C00X H00X 119.7 . . ?
C00I C00Y H00Y 119.4 . . ?
C00I C00Y C01O 121.3(7) . . ?
C01O C00Y H00Y 119.4 . . ?
C013 C00Z H00Z 120.2 . . ?
C013 C00Z C014 119.6(5) . . ?
C014 C00Z H00Z 120.2 . . ?
C00D C010 H010 120.1 . . ?
C01D C010 C00D 119.8(6) . . ?
C01D C010 H010 120.1 . . ?
C00T C011 H011 119.7 . . ?
C00T C011 C01L 120.6(8) . . ?
C01L C011 H011 119.7 . . ?
O003 C012 C00P 112.4(5) . . ?
O00M C012 O003 124.4(5) . . ?
O00M C012 C00P 123.2(6) . . ?
C00R C013 H013 119.6 . . ?
C00Z C013 C00R 120.8(5) . . ?
C00Z C013 H013 119.6 . . ?
C00W C014 C00Z 120.7(5) . . ?
C00W C014 H014 119.7 . . ?
C00Z C014 H014 119.7 . . ?
C00I C015 H015 120.8 . . ?
C01R C015 C00I 118.4(7) . . ?
C01R C015 H015 120.8 . . ?
C00N C017 H017 119.9 . . ?
C00N C017 C01E 120.2(6) . . ?
C01E C017 H017 119.9 . . ?
C00Q C018 H018 120.1 . . ?
C00Q C018 C01G 119.8(7) . . ?
C01G C018 H018 120.1 . . ?
C00N C019 H019 119.7 . . ?
C01P C019 C00N 120.5(6) . . ?
C01P C019 H019 119.7 . . ?
C00T C01B H01B 119.8 . . ?
C00T C01B C01I 120.4(7) . . ?
C01I C01B H01B 119.8 . . ?
C00Q C01C H01C 120.2 . . ?
C00Q C01C C01K 119.6(7) . . ?
C01K C01C H01C 120.2 . . ?
C010 C01D H01D 119.7 . . ?
C01J C01D C010 120.7(6) . . ?
C01J C01D H01D 119.7 . . ?
C017 C01E H01E 120.0 . . ?
C017 C01E C01M 120.1(7) . . ?
C01M C01E H01E 120.0 . . ?
C00X C01F H01F 119.7 . . ?
C01J C01F C00X 120.6(7) . . ?
C01J C01F H01F 119.7 . . ?
C018 C01G H01G 119.6 . . ?
C01Q C01G C018 120.9(7) . . ?
C01Q C01G H01G 119.6 . . ?
O003 C01H H01A 109.5 . . ?
O003 C01H H01H 109.5 . . ?
O003 C01H H01I 109.5 . . ?
H01A C01H H01H 109.5 . . ?
H01A C01H H01I 109.5 . . ?
H01H C01H H01I 109.5 . . ?
C01B C01I H01J 120.4 . . ?
C01N C01I C01B 119.3(8) . . ?
C01N C01I H01J 120.4 . . ?
C01D C01J H01K 120.2 . . ?
C01F C01J C01D 119.7(6) . . ?
C01F C01J H01K 120.2 . . ?
C01C C01K H01L 119.7 . . ?
C01Q C01K C01C 120.7(8) . . ?
C01Q C01K H01L 119.7 . . ?
C011 C01L H01M 120.7 . . ?
C01N C01L C011 118.7(8) . . ?
C01N C01L H01M 120.7 . . ?
C01E C01M H01N 120.1 . . ?
C01P C01M C01E 119.9(6) . . ?
C01P C01M H01N 120.1 . . ?
C01I C01N H01O 119.1 . . ?
C01L C01N C01I 121.7(6) . . ?
C01L C01N H01O 119.1 . . ?
C00Y C01O H01P 120.6 . . ?
C01S C01O C00Y 118.8(8) . . ?
C01S C01O H01P 120.6 . . ?
C019 C01P H01Q 120.1 . . ?
C01M C01P C019 119.7(7) . . ?
C01M C01P H01Q 120.1 . . ?
C01G C01Q H01R 120.0 . . ?
C01K C01Q C01G 120.0(6) . . ?
C01K C01Q H01R 120.0 . . ?
C015 C01R H01S 119.6 . . ?
C01S C01R C015 120.8(8) . . ?
C01S C01R H01S 119.6 . . ?
C01O C01S C01R 120.5(7) . . ?
C01O C01S H01T 119.8 . . ?
C01R C01S H01T 119.8 . . ?
Cl01 C2 H2A 112.4 . . ?
Cl01 C2 H2B 112.4 . . ?
Cl1 C2 Cl01 97(2) . . ?
Cl1 C2 H2A 112.4 . . ?
Cl1 C2 H2B 112.4 . . ?
H2A C2 H2B 110.0 . . ?

loop_
_geom_torsion_atom_site_label_1
_geom_torsion_atom_site_label_2
_geom_torsion_atom_site_label_3
_geom_torsion_atom_site_label_4
_geom_torsion
_geom_torsion_site_symmetry_1
_geom_torsion_site_symmetry_2
_geom_torsion_site_symmetry_3
_geom_torsion_site_symmetry_4
_geom_torsion_publ_flag
O002 C00E C00K C00G 1.1(8) . . . . ?
O002 C00E C00K C00Q -178.5(5) . . . . ?
O002 C00E C00N C017 132.7(6) . . . . ?
O002 C00E C00N C019 -47.0(7) . . . . ?
N004 C008 C00C C00B -8.5(7) . . . . ?
N004 C008 C00C C00I 169.7(4) . . . . ?
N004 C008 C00H C00R -18.8(7) . . . . ?
N004 C008 C00H C00W 154.3(5) . . . . ?
N004 C00A C00D C00X -53.3(7) . . . . ?
N004 C00A C00D C010 127.5(5) . . . . ?
N004 C00A C00J C00R -2.2(7) . . . . ?
N004 C00A C00J C00T 175.1(5) . . . . ?
C008 N004 C00A C00D 146.6(5) . . . . ?
C008 N004 C00A C00J -22.4(7) . . . . ?
C008 N004 C00F O002 160.1(4) . . . . ?
C008 N004 C00F C009 -21.2(7) . . . . ?
C008 C00C C00I C00Y 117.2(6) . . . . ?
C008 C00C C00I C015 -61.7(7) . . . . ?
C008 C00H C00R C00J -3.3(7) . . . . ?
C008 C00H C00R C013 177.9(5) . . . . ?
C008 C00H C00W C014 -176.1(6) . . . . ?
C009 C00B C00C C008 -4.5(7) . . . . ?
C009 C00B C00C C00I 177.3(5) . . . . ?
C009 C00B C00O C00P -1.8(8) . . . . ?
C009 C00G C00K C00E -4.4(8) . . . . ?
C009 C00G C00K C00Q 175.2(5) . . . . ?
C009 C00G C00V C00P -0.4(9) . . . . ?
C00A N004 C008 C00C -153.4(5) . . . . ?
C00A N004 C008 C00H 31.9(6) . . . . ?
C00A N004 C00F O002 -25.1(7) . . . . ?
C00A N004 C00F C009 153.6(5) . . . . ?
C00A C00D C00X C01F -179.3(6) . . . . ?
C00A C00D C010 C01D -179.5(6) . . . . ?
C00A C00J C00R C00H 14.6(8) . . . . ?
C00A C00J C00R C013 -166.6(5) . . . . ?
C00A C00J C00T C011 100.8(7) . . . . ?
C00A C00J C00T C01B -77.3(7) . . . . ?
C00B C009 C00F O002 -173.4(5) . . . . ?
C00B C009 C00F N004 8.0(7) . . . . ?
C00B C009 C00G C00K -178.4(5) . . . . ?
C00B C009 C00G C00V 1.8(8) . . . . ?
C00B C00C C00I C00Y -64.6(7) . . . . ?
C00B C00C C00I C015 116.5(6) . . . . ?
C00B C00O C00P C00V 3.2(9) . . . . ?
C00B C00O C00P C012 -174.5(5) . . . . ?
C00C C008 C00H C00R 167.1(5) . . . . ?
C00C C008 C00H C00W -19.8(8) . . . . ?
C00C C00B C00O C00P 173.7(5) . . . . ?
C00C C00I C00Y C01O 179.1(6) . . . . ?
C00C C00I C015 C01R -179.4(7) . . . . ?
C00D C00A C00J C00R -170.1(5) . . . . ?
C00D C00A C00J C00T 7.2(8) . . . . ?
C00D C00X C01F C01J -1.2(11) . . . . ?
C00D C010 C01D C01J -1.3(12) . . . . ?
C00E O002 C00F N004 166.9(4) . . . . ?
C00E O002 C00F C009 -11.8(7) . . . . ?
C00E C00K C00Q C018 -62.9(8) . . . . ?
C00E C00K C00Q C01C 115.2(6) . . . . ?
C00E C00N C017 C01E -178.5(6) . . . . ?
C00E C00N C019 C01P 179.2(7) . . . . ?
C00F O002 C00E C00K 7.0(8) . . . . ?
C00F O002 C00E C00N -174.0(5) . . . . ?
C00F N004 C008 C00C 21.3(7) . . . . ?
C00F N004 C008 C00H -153.3(4) . . . . ?
C00F N004 C00A C00D -28.0(7) . . . . ?
C00F N004 C00A C00J 163.0(5) . . . . ?
C00F C009 C00B C00C 5.1(7) . . . . ?
C00F C009 C00B C00O -179.1(5) . . . . ?
C00F C009 C00G C00K 0.1(7) . . . . ?
C00F C009 C00G C00V -179.8(5) . . . . ?
C00G C009 C00B C00C -176.5(5) . . . . ?
C00G C009 C00B C00O -0.7(8) . . . . ?
C00G C009 C00F O002 8.1(7) . . . . ?
C00G C009 C00F N004 -170.5(5) . . . . ?
C00G C00K C00Q C018 117.5(6) . . . . ?
C00G C00K C00Q C01C -64.4(7) . . . . ?
C00H C008 C00C C00B 165.3(5) . . . . ?
C00H C008 C00C C00I -16.5(8) . . . . ?
C00H C00R C013 C00Z -2.9(9) . . . . ?
C00H C00W C014 C00Z -0.6(10) . . . . ?
C00I C00Y C01O C01S 1.3(13) . . . . ?
C00I C015 C01R C01S -0.6(14) . . . . ?
C00J C00A C00D C00X 115.0(6) . . . . ?
C00J C00A C00D C010 -64.2(8) . . . . ?
C00J C00R C013 C00Z 178.3(6) . . . . ?
C00J C00T C011 C01L -175.7(6) . . . . ?
C00J C00T C01B C01I 176.0(6) . . . . ?
C00K C00E C00N C017 -48.4(9) . . . . ?
C00K C00E C00N C019 131.9(7) . . . . ?
C00K C00G C00V C00P 179.8(6) . . . . ?
C00K C00Q C018 C01G 177.1(5) . . . . ?
C00K C00Q C01C C01K -177.6(6) . . . . ?
C00N C00E C00K C00G -177.7(6) . . . . ?
C00N C00E C00K C00Q 2.7(10) . . . . ?
C00N C017 C01E C01M -0.9(12) . . . . ?
C00N C019 C01P C01M -0.5(14) . . . . ?
C00O C00B C00C C008 -179.9(5) . . . . ?
C00O C00B C00C C00I 1.9(8) . . . . ?
C00O C00P C00V C00G -2.0(10) . . . . ?
C00O C00P C012 O003 3.1(9) . . . . ?
C00O C00P C012 O00M -178.9(8) . . . . ?
C00Q C018 C01G C01Q 0.3(9) . . . . ?
C00Q C01C C01K C01Q 0.7(10) . . . . ?
C00R C00H C00W C014 -2.9(9) . . . . ?
C00R C00J C00T C011 -82.0(7) . . . . ?
C00R C00J C00T C01B 100.0(7) . . . . ?
C00T C00J C00R C00H -162.7(5) . . . . ?
C00T C00J C00R C013 16.2(8) . . . . ?
C00T C011 C01L C01N -0.3(11) . . . . ?
C00T C01B C01I C01N -0.1(12) . . . . ?
C00V C00G C00K C00E 175.4(6) . . . . ?
C00V C00G C00K C00Q -5.0(9) . . . . ?
C00V C00P C012 O003 -174.8(6) . . . . ?
C00V C00P C012 O00M 3.3(11) . . . . ?
C00W C00H C00R C00J -176.5(5) . . . . ?
C00W C00H C00R C013 4.7(8) . . . . ?
C00X C00D C010 C01D 1.3(9) . . . . ?
C00X C01F C01J C01D 1.2(13) . . . . ?
C00Y C00I C015 C01R 1.7(11) . . . . ?
C00Y C01O C01S C01R -0.2(16) . . . . ?
C010 C00D C00X C01F 0.0(9) . . . . ?
C010 C01D C01J C01F 0.1(13) . . . . ?
C011 C00T C01B C01I -2.1(10) . . . . ?
C011 C01L C01N C01I -1.9(12) . . . . ?
C012 C00P C00V C00G 175.8(6) . . . . ?
C013 C00Z C014 C00W 2.4(11) . . . . ?
C014 C00Z C013 C00R -0.7(10) . . . . ?
C015 C00I C00Y C01O -2.0(10) . . . . ?
C015 C01R C01S C01O -0.1(17) . . . . ?
C017 C00N C019 C01P -0.5(11) . . . . ?
C017 C01E C01M C01P -0.1(14) . . . . ?
C018 C00Q C01C C01K 0.5(9) . . . . ?
C018 C01G C01Q C01K 0.9(10) . . . . ?
C019 C00N C017 C01E 1.2(10) . . . . ?
C01B C00T C011 C01L 2.3(10) . . . . ?
C01B C01I C01N C01L 2.1(12) . . . . ?
C01C C00Q C018 C01G -1.0(8) . . . . ?
C01C C01K C01Q C01G -1.4(11) . . . . ?
C01E C01M C01P C019 0.8(15) . . . . ?
C01H O003 C012 O00M -4.4(12) . . . . ?
C01H O003 C012 C00P 173.7(6) . . . . ?

_iucr_refine_instructions_details 
;

    yjl-1.res created by SHELXL-2014/7

TITL yjl-1_a.res in P2(1)/n
REM Old TITL yjl-1 in P21/n #14
REM SHELXT solution in P2(1)/n
REM R1 0.181, Rweak 0.059, Alpha 0.065, Orientation as input
REM Formula found by SHELXT: C50 N4 O2 Sb F7
CELL 1.54184 9.143668 44.354379 12.231707 90 109.9481 90
ZERR 4 0.000148 0.000835 0.000189 0 0.0017 0
LATT 1
SYMM 0.5-X,0.5+Y,0.5-Z
SFAC C H Cl F N O Sb
UNIT 206 140 4 24 4 12 4
 
L.S. 10
PLAN  20
BOND $H
LIST 6
MORE -1
CONF
fmap 2
ACTA
REM <olex2.extras>
REM <HklSrc "%.\\yjl-1.hkl">
REM </olex2.extras>
 
WGHT    0.132000    8.932399
FVAR       2.32280
SB01  7    0.651294    0.338425    0.667147    11.00000    0.05449    0.08012 =
         0.05129    0.01335    0.01839    0.00694
O002  6    0.246612    0.399699    0.595809    11.00000    0.05712    0.02888 =
         0.03334   -0.00118    0.01280   -0.00457
O003  6    0.363440    0.363156    1.196352    11.00000    0.08578    0.06463 =
         0.02755    0.00354    0.00974   -0.00666
N004  5    0.164074    0.351768    0.599508    11.00000    0.04405    0.02749 =
         0.02962   -0.00017    0.00494    0.00142
F005  4    0.757914    0.328170    0.566163    11.00000    0.12786    0.08450 =
         0.11368   -0.01512    0.08031   -0.00841
F006  4    0.620950    0.377650    0.603108    11.00000    0.12524    0.07975 =
         0.11458    0.02721    0.04576    0.02195
F007  4    0.841165    0.350010    0.777797    11.00000    0.06143    0.14548 =
         0.10988   -0.04158   -0.01358    0.00608
C008  1    0.182027    0.324228    0.662477    11.00000    0.03924    0.02868 =
         0.03665    0.00095    0.00537   -0.00036
C009  1    0.254106    0.379547    0.777489    11.00000    0.03917    0.03386 =
         0.02983   -0.00183    0.00494   -0.00204
C00A  1    0.074172    0.353110    0.478248    11.00000    0.04394    0.03445 =
         0.03128    0.00079    0.00972   -0.00103
C00B  1    0.241455    0.353464    0.839895    11.00000    0.04058    0.03435 =
         0.03266   -0.00019    0.00625    0.00170
C00C  1    0.209932    0.325129    0.780272    11.00000    0.03992    0.03017 =
         0.03658    0.00438    0.00583    0.00243
C00D  1   -0.010555    0.382005    0.437823    11.00000    0.04930    0.03343 =
         0.03132   -0.00022    0.00320   -0.00020
C00E  1    0.276854    0.428737    0.642425    11.00000    0.05300    0.02888 =
         0.04193   -0.00317    0.01511   -0.00455
C00F  1    0.223138    0.377185    0.658419    11.00000    0.04147    0.02747 =
         0.03561    0.00054    0.00849   -0.00151
C00G  1    0.293598    0.408581    0.829818    11.00000    0.05035    0.03090 =
         0.03514   -0.00067    0.00925   -0.00254
C00H  1    0.181897    0.297448    0.590529    11.00000    0.04137    0.02952 =
         0.04026   -0.00288    0.01040   -0.00073
C00I  1    0.204230    0.297686    0.848899    11.00000    0.05392    0.03129 =
         0.04148    0.00275    0.01672    0.00007
C00J  1    0.050645    0.327458    0.414639    11.00000    0.04549    0.03833 =
         0.03424   -0.00091    0.01129   -0.00428
C00K  1    0.298769    0.433796    0.755297    11.00000    0.05642    0.03295 =
         0.03766    0.00015    0.01270   -0.00256
F00L  4    0.459913    0.327158    0.553457    11.00000    0.08488    0.18769 =
         0.07539    0.03028   -0.00061   -0.04518
O00M  6    0.399092    0.412447    1.189236    11.00000    0.21091    0.05925 =
         0.03941   -0.01348    0.02355   -0.01564
C00N  1    0.281562    0.449906    0.550718    11.00000    0.06326    0.03222 =
         0.03939   -0.00041    0.01549   -0.00776
C00O  1    0.272031    0.357171    0.960508    11.00000    0.05163    0.03785 =
         0.03526    0.00734    0.00976    0.00254
AFIX  43
H00O  2    0.262483    0.340821    1.005198    11.00000   -1.20000
AFIX   0
C00P  1    0.315799    0.384830    1.011991    11.00000    0.05664    0.04652 =
         0.03345   -0.00095    0.01211   -0.00037
C00Q  1    0.327171    0.464986    0.803860    11.00000    0.07116    0.03310 =
         0.03291   -0.00080    0.00696   -0.00516
C00R  1    0.121124    0.299317    0.468919    11.00000    0.04220    0.03471 =
         0.04140   -0.00446    0.01119   -0.00460
 
F00S  4    0.679451    0.298757    0.726629    11.00000    0.13162    0.10299 =
         0.11832    0.06046    0.04031    0.01087
C00T  1   -0.053593    0.328353    0.290586    11.00000    0.06027    0.03358 =
         0.03468   -0.00468    0.00598   -0.00238
F00U  4    0.546042    0.348590    0.768855    11.00000    0.11312    0.25293 =
         0.07242    0.02429    0.05167    0.06840
C00V  1    0.324477    0.410491    0.947806    11.00000    0.07045    0.03621 =
         0.03258   -0.00461    0.00930   -0.00401
AFIX  43
H00V  2    0.351325    0.428968    0.985244    11.00000   -1.20000
AFIX   0
C00W  1    0.257120    0.270805    0.641600    11.00000    0.06197    0.03232 =
         0.04819   -0.00203    0.00967    0.00329
AFIX  43
H00W  2    0.302297    0.269506    0.722049    11.00000   -1.20000
AFIX   0
C00X  1   -0.106943    0.392794    0.494931    11.00000    0.06290    0.04225 =
         0.05614    0.00192    0.01843    0.00315
AFIX  43
H00X  2   -0.116557    0.382129    0.557590    11.00000   -1.20000
AFIX   0
C00Y  1    0.333647    0.287571    0.936137    11.00000    0.07108    0.04714 =
         0.04940    0.01131    0.01016    0.00952
AFIX  43
H00Y  2    0.427212    0.297873    0.952069    11.00000   -1.20000
AFIX   0
C00Z  1    0.196910    0.247926    0.453861    11.00000    0.08146    0.03779 =
         0.06482   -0.01649    0.02778    0.00114
AFIX  43
H00Z  2    0.198957    0.231198    0.408568    11.00000   -1.20000
AFIX   0
C010  1    0.001853    0.398345    0.344388    11.00000    0.08553    0.04523 =
         0.03711    0.00727    0.01876    0.00556
AFIX  43
H010  2    0.064360    0.391302    0.303767    11.00000   -1.20000
AFIX   0
C011  1    0.005745    0.329711    0.201158    11.00000    0.08166    0.06843 =
         0.03958   -0.00820    0.01604   -0.02503
AFIX  43
H011  2    0.112728    0.328731    0.217631    11.00000   -1.20000
AFIX   0
C012  1    0.362842    0.388811    1.142017    11.00000    0.07373    0.05819 =
         0.03383   -0.00216    0.01014   -0.00353
C013  1    0.126495    0.274182    0.402148    11.00000    0.06414    0.04317 =
         0.04468   -0.00977    0.01233   -0.00393
AFIX  43
H013  2    0.081921    0.275157    0.321590    11.00000   -1.20000
AFIX   0
C014  1    0.264513    0.246553    0.573369    11.00000    0.07181    0.03605 =
         0.06249   -0.00251    0.01644    0.01136
AFIX  43
H014  2    0.315576    0.229069    0.608159    11.00000   -1.20000
AFIX   0
C015  1    0.064392    0.282059    0.821284    11.00000    0.05888    0.04631 =
         0.08529    0.00845    0.02732   -0.00200
AFIX  43
H015  2   -0.023268    0.288477    0.760915    11.00000   -1.20000
AFIX   0
 
CL01  3    0.826038    0.435053    0.784832    10.50000    0.15760    0.13226 =
         0.15518    0.03219    0.01756   -0.01946
C017  1    0.203256    0.476827    0.532741    11.00000    0.08523    0.04345 =
         0.05266    0.00517    0.02894    0.00283
AFIX  43
H017  2    0.147089    0.482348    0.580241    11.00000   -1.20000
AFIX   0
C018  1    0.455960    0.481138    0.805713    11.00000    0.08478    0.04676 =
         0.04497    0.00172    0.01455   -0.01692
AFIX  43
H018  2    0.530428    0.472390    0.779578    11.00000   -1.20000
AFIX   0
C019  1    0.367014    0.442109    0.481201    11.00000    0.09607    0.04613 =
         0.06612    0.00544    0.04605    0.00557
AFIX  43
H019  2    0.420878    0.423928    0.493616    11.00000   -1.20000
AFIX   0
 
CL1   3    0.986133    0.426255    1.025552    10.50000    0.23176    0.18811 =
         0.12747    0.00166    0.10249    0.08415
C01B  1   -0.212260    0.328744    0.264972    11.00000    0.05565    0.07733 =
         0.04305   -0.01305    0.00506    0.00523
AFIX  43
H01B  2   -0.253300    0.327175    0.324626    11.00000   -1.20000
AFIX   0
C01C  1    0.218185    0.478450    0.845230    11.00000    0.08685    0.04124 =
         0.05649   -0.00247    0.02382    0.00170
AFIX  43
H01C  2    0.130616    0.467778    0.845186    11.00000   -1.20000
AFIX   0
C01D  1   -0.078893    0.425058    0.312081    11.00000    0.12201    0.05475 =
         0.04528    0.01840    0.01754    0.01761
AFIX  43
H01D  2   -0.068734    0.436162    0.250573    11.00000   -1.20000
AFIX   0
C01E  1    0.207553    0.495755    0.444345    11.00000    0.12168    0.04350 =
         0.07100    0.01562    0.03563    0.01172
AFIX  43
H01E  2    0.153129    0.513873    0.431695    11.00000   -1.20000
AFIX   0
C01F  1   -0.188566    0.419127    0.459867    11.00000    0.07343    0.05480 =
         0.06793    0.00441    0.01823    0.02014
AFIX  43
H01F  2   -0.254522    0.425930    0.498039    11.00000   -1.20000
AFIX   0
C01G  1    0.474881    0.510710    0.846899    11.00000    0.10723    0.04821 =
         0.04355    0.00506   -0.00153   -0.03093
AFIX  43
H01G  2    0.562072    0.521623    0.847664    11.00000   -1.20000
AFIX   0
C01H  1    0.423934    0.365132    1.322675    11.00000    0.10416    0.08989 =
         0.03441    0.00494    0.01438   -0.00243
AFIX 137
H01A  2    0.523827    0.374809    1.347047    11.00000   -1.50000
H01H  2    0.434332    0.345225    1.355257    11.00000   -1.50000
H01I  2    0.353548    0.376664    1.349051    11.00000   -1.50000
AFIX   0
C01I  1   -0.311432    0.331463    0.150722    11.00000    0.07017    0.09142 =
         0.05585   -0.01937   -0.01090    0.01885
AFIX  43
H01J  2   -0.418664    0.331701    0.133490    11.00000   -1.20000
AFIX   0
C01J  1   -0.173776    0.435374    0.369653    11.00000    0.11243    0.05164 =
         0.06454    0.00988    0.01096    0.03335
AFIX  43
H01K  2   -0.227863    0.453380    0.347300    11.00000   -1.20000
AFIX   0
C01K  1    0.241431    0.508032    0.886670    11.00000    0.11613    0.05344 =
         0.05724   -0.00387    0.02159    0.02171
AFIX  43
H01L  2    0.169437    0.516936    0.914990    11.00000   -1.20000
AFIX   0
C01L  1   -0.094071    0.332565    0.085265    11.00000    0.12302    0.07545 =
         0.03815   -0.00030    0.01619   -0.03948
AFIX  43
H01M  2   -0.054190    0.333584    0.024854    11.00000   -1.20000
AFIX   0
C01M  1    0.292598    0.487821    0.374628    11.00000    0.13734    0.05866 =
         0.06798    0.02187    0.05173    0.00000
AFIX  43
H01N  2    0.295354    0.500567    0.314994    11.00000   -1.20000
AFIX   0
C01N  1   -0.249487    0.333802    0.063329    11.00000    0.13050    0.05796 =
         0.03687   -0.00025   -0.01777   -0.00576
AFIX  43
H01O  2   -0.316031    0.336300   -0.012907    11.00000   -1.20000
AFIX   0
C01O  1    0.327738    0.262338    1.000922    11.00000    0.12429    0.06599 =
         0.07783    0.03952    0.03363    0.03403
AFIX  43
H01P  2    0.415677    0.255883    1.060961    11.00000   -1.20000
AFIX   0
C01P  1    0.373118    0.461060    0.393550    11.00000    0.13865    0.06454 =
         0.07862    0.00865    0.06899    0.00279
AFIX  43
H01Q  2    0.431510    0.455754    0.347391    11.00000   -1.20000
AFIX   0
C01Q  1    0.367244    0.523831    0.886052    11.00000    0.13784    0.03253 =
         0.04662   -0.00318    0.00324   -0.00768
AFIX  43
H01R  2    0.380523    0.543660    0.912322    11.00000   -1.20000
AFIX   0
C01R  1    0.058869    0.256717    0.885846    11.00000    0.10075    0.06112 =
         0.17030    0.02976    0.07561   -0.01020
AFIX  43
H01S  2   -0.033907    0.246097    0.869107    11.00000   -1.20000
AFIX   0
C01S  1    0.189619    0.246991    0.974951    11.00000    0.16364    0.06672 =
         0.14867    0.06784    0.09118    0.03268
AFIX  43
H01T  2    0.183920    0.229939    1.017558    11.00000   -1.20000
AFIX   0
 
C2    1    0.798510    0.414396    0.915392    10.50000    0.41270    0.08006 =
         0.23223   -0.05316   -0.00872   -0.05037
AFIX  23
H2A   2    0.709242    0.421782    0.933082    10.50000   -1.20000
H2B   2    0.791334    0.392707    0.904727    10.50000   -1.20000
AFIX   0
HKLF 4
 
REM  yjl-1_a.res in P2(1)/n
REM R1 =  0.0801 for    7654 Fo > 4sig(Fo)  and  0.0896 for all    9073 data
REM    587 parameters refined using      0 restraints
 
END  
     
WGHT      0.1320      8.9338 

REM Highest difference peak  2.188,  deepest hole -1.400,  1-sigma level  0.115
Q1    1   0.6757  0.3548  0.7059  11.00000  0.05    2.19
Q2    1   0.7549  0.3389  0.6641  11.00000  0.05    1.07
Q3    1   0.7021  0.4108  0.9458  11.00000  0.05    0.95
Q4    1   0.8770  0.4170  1.0174  11.00000  0.05    0.90
Q5    1   0.8510  0.4509  0.8595  11.00000  0.05    0.90
Q6    1   0.8419  0.4349  0.8827  11.00000  0.05    0.88
Q7    1   0.8561  0.4086  0.8877  11.00000  0.05    0.80
Q8    1   0.9167  0.4101  0.9434  11.00000  0.05    0.77
Q9    1   0.8949  0.4252  0.7816  11.00000  0.05    0.77
Q10   1   0.6527  0.3201  0.6992  11.00000  0.05    0.61
Q11   1   0.8166  0.4393  0.7626  11.00000  0.05    0.58
Q12   1   0.9908  0.4170  1.0340  11.00000  0.05    0.57
Q13   1   0.9717  0.4417  0.9784  11.00000  0.05    0.57
Q14   1   1.0244  0.4212  1.0508  11.00000  0.05    0.57
Q15   1   0.7700  0.4335  0.7565  11.00000  0.05    0.53
Q16   1   0.2936  0.4040  1.1782  11.00000  0.05    0.40
Q17   1   0.0137  0.3919  0.4013  11.00000  0.05    0.35
Q18   1   0.1413  0.2855  0.8014  11.00000  0.05    0.34
Q19   1   0.6215  0.3613  0.8120  11.00000  0.05    0.33
Q20   1   0.4993  0.3764  0.5939  11.00000  0.05    0.32

  REM The information below was added by Olex2.
  REM
  REM R1 = 0.0801 for 7654 Fo > 4sig(Fo) and 0.0896 for all 26170 data
  REM n/a parameters refined using n/a restraints
  REM Highest difference peak 2.19, deepest hole -1.40
  REM Mean Shift 0, Max Shift -0.001.
  
  REM +++ Tabular Listing of Refinement Information +++
  REM R1_all = 0.0896
  REM R1_gt = 0.0801
  REM wR_ref = 0.2355
  REM GOOF = 1.069
  REM Shift_max = -0.001
  REM Shift_mean = 0
  REM Reflections_all = 26170
  REM Reflections_gt = 7654
  REM Parameters = n/a
  REM Hole = -1.40
  REM Peak = 2.19
  REM Flack = n/a
  
  
;
_olex2_date_sample_data_collection 2017-06-01
_olex2_submission_special_instructions 'No special instructions were received'
